# Supplementary material for: A rapid cell-free expression and screening platform for antibody discovery
Source: Nat Commun. 2023 Jul 3;14:3897. doi: 10.1038/s41467-023-38965-w (PMC10318062; doi:10.1038/s41467-023-38965-w)
Supplement: Supplementary file 8 — Source Data [file 41467_2023_38965_MOESM8_ESM.zip]

Archive with 6 entries (6 files):
- Source Data - Images.zip
- Source Data - Main Text.xlsx
- __MACOSX/._Source Data - Main Text.xlsx
- Source Data - Plasmid Maps.zip
- Source Data - Supplementary Materials.xlsx
- __MACOSX/._Source Data - Supplementary Materials.xlsx
