# Supplementary material for: A rapid cell-free expression and screening platform for antibody discovery
Source: Nat Commun. 2023 Jul 3;14:3897. doi: 10.1038/s41467-023-38965-w (PMC10318062; doi:10.1038/s41467-023-38965-w)
Supplement: Supplementary file 8 — Source Data [file 41467_2023_38965_MOESM8_ESM.zip › Source Data - Main Text.xlsx]

## Sheet: Fig1c
		CR3022			nAb1			nAb2			nAb3			nAb4
	Concentration of Antibody (ug/mL)	Replicate 1	Replicate 2	Replicate 3	Replicate 1	Replicate 2	Replicate 3	Replicate 1	Replicate 2	Replicate 3	Replicate 1	Replicate 2	Replicate 3	Replicate 1	Replicate 2	Replicate 3
	75	0.368389	0.31953	0.3884	0.990313	0.983986	0.940888	0.9986	0.997013	0.99832	0.980841	0.992842	0.988947	1.00978	0.995808	0.999201
	18.75	0.302973	0.151419	0.280219	0.989917	0.987644	0.97509	0.9986	0.996732	0.997946	0.973894	0.983999	0.95663	1.00349	1.0012	0.995209
	4.6875	0.215819	0.155482	0.177524	0.854196	0.894725	0.88484	0.982075	0.991411	0.997386	0.929261	0.885785	0.911786	0.998503	1.00449	0.9998
	1.17188	0.141972	-0.0642311	-0.0964312	0.72233	0.660351	0.653728	0.839889	0.709747	0.791249	0.793466	0.786835	0.739359	0.992813	1.00279	0.997505
	0.292969	0.0029119	-0.0316246	-0.0462518	0.181818	0.184487	0.218393	0.249673	0.197019	0.208875	0.377347	0.325766	0.267764	0.9456	0.765829	0.806155
	0.0732422	0.0612176	-0.044525	-0.0397508	0.13694	0.0498534	0.131701	0.128493	0.0225307	-0.0432875	0.02365	0.192603	0.0545984	0.216137	0.215738	0.1272
	0.0183105	0.0548182	-0.0140516	-0.0391413	-0.0828034	-0.221095	0.037596	0.139696	0.152486	0.0222506	-0.0360364	-0.0142461	-0.133829	0.0368657	0.00123108	0.0602229
	1e-14	0.0724927	-0.0761157	0.00362294	-0.0778609	0.00991795	0.0679429	0.0820937	-0.00893135	-0.0731624	-0.0131934	0.0447033	-0.0315099	0.0895691	-0.0437864	-0.0457827

## Sheet: Fig2a
Note: the data from Fig2a and Fig2b were collected in the same experiment and thus share negative controls
Assembly AlphaLISA												S6P Binding AlphaLISA												RBD Binding AlphaLISA												ACE2 Competition AlphaLISA
	Sample ID	Average	Stadard Deviation	Coefficient of Variation	Replicate 1	Replicate 2	Replicate 3	p-value	FDR corrected p-value	Above LOD?	Hit?		Sample ID	Average	Stadard Deviation	Coefficient of Variation	Replicate 1	Replicate 2	Replicate 3	p-value	FDR corrected p-value	Above LOD?	Hit?		Sample ID	Average	Stadard Deviation	Coefficient of Variation	Replicate 1	Replicate 2	Replicate 3	p-value	FDR corrected p-value	Above LOD?	Hit?		Sample ID	Average	Stadard Deviation	Coefficient of Variation	Replicate 1	Replicate 2	Replicate 3	p-value	FDR corrected p-value	Above LOD?	Hit?
1	CR3022	766755	96319.2	0.125619	718855	877634	703777	1.39367e-07	4.59534e-07	TRUE	TRUE	1	BD23	11812.7	1360	0.115131	10798	11282	13358	1.92586e-07	1.46847e-06	TRUE	TRUE	1	CR3022	7883.67	1641.38	0.208199	6524	9707	7420	8.20332e-06	7.6985e-05	TRUE	TRUE	1	BD-236	129854	47053.9	0.36236	78080	141470	170012	0.00043503	0.00482493	TRUE	TRUE
2	B38	612899	245116	0.39993	769082	739226	330388	0.000305987	0.000380923	TRUE	TRUE	2	4A8	267472	34409	0.128645	242121	253652	306642	1.66454e-07	1.45053e-06	TRUE	TRUE	2	BD-236	51021.3	8539.42	0.16737	47398	60775	44891	1.07906e-06	1.88065e-05	TRUE	TRUE	2	BD-368-2	171428	26577.3	0.155035	141106	190687	182490	0.00074323	0.00647673	TRUE	TRUE
3	H4	975155	76539	0.078489	950091	1061084	914291	5.31889e-09	2.94957e-08	TRUE	TRUE	3	BD-236	267503	61237.6	0.228923	292364	197745	312401	8.43294e-06	3.81044e-05	TRUE	TRUE	3	BD-368-2	1526	114.896	0.075292	1627	1401	1550	6.71982e-06	7.20538e-05	TRUE	TRUE	3	BD-604	8592	7988.35	0.929743	1227	7465	17084	6.51e-07	2.65e-05	TRUE	TRUE
4	BD23	1.01904e+06	34495	0.0338506	1048192	980956	1027961	1.50361e-11	2.62058e-10	TRUE	TRUE	4	BD-368-2	16556.3	6589.37	0.397997	22643	9559	17467	0.000466691	0.00149832	TRUE	TRUE	4	BD-604	19791.7	1456.77	0.0736054	18301	19862	21212	4.43919e-09	1.80527e-07	TRUE	TRUE	4	BD-629	136861	69357	0.506771	88052	216253	106277	0.00246911	0.018827	TRUE	TRUE
5	4A8	723460	94318	0.130371	788697	615317	766367	1.8025e-07	5.78697e-07	TRUE	TRUE	5	BD-604	376049	6799.34	0.018081	371146	383811	373190	1.89409e-13	1.15539e-11	TRUE	TRUE	5	BD-629	5791.67	1518.7	0.262222	7024	4095	6256	4.7597e-05	0.000312412	TRUE	TRUE	5	C110	100322	43071.2	0.429331	50974	130356	119635	0.00010437	0.00141484	TRUE	TRUE
6	BD-236	967866	133047	0.137464	1091165	985585	826847	2.58352e-07	7.87973e-07	TRUE	TRUE	6	BD-629	101694	41233.6	0.405469	116773	55043	133265	0.000351283	0.00122447	TRUE	TRUE	6	C102	2078	328.859	0.158257	2374	1724	2136	1.86259e-05	0.000151386	TRUE	TRUE	6	CC12.1	165148	30560.3	0.185048	131117	190248	174078	0.00068893	0.00646538	TRUE	TRUE
7	BD-368-2	876534	26213.1	0.0299055	892869	890434	846298	6.35468e-12	1.55054e-10	TRUE	TRUE	7	C002	4439.33	463.038	0.104304	4961	4077	4280	1.37742e-06	8.40225e-06	TRUE	TRUE	7	C110	40256.3	4193.28	0.104164	35448	43154	42167	4.23785e-08	1.03403e-06	TRUE	TRUE	7	S2E12	147153	52504.1	0.356799	99924	203688	137848	0.00131983	0.0107347	TRUE	TRUE
8	BD-604	983927	107457	0.109212	1106330	905116	940336	5.27296e-08	1.9577e-07	TRUE	TRUE	8	C102	43337	13188.4	0.304321	50758	28110	51143	6.4292e-05	0.00027047	TRUE	TRUE	8	C135	6540	2461.28	0.376342	7948	3698	7974	0.000412377	0.00209625	TRUE	TRUE	8	S2M11	51345.3	7499.48	0.14606	51961	43557	58518	2.09e-06	5.1e-05	TRUE	TRUE
9	BD-629	513872	134148	0.261053	627250	365779	548587	2.00948e-05	3.16776e-05	TRUE	TRUE	9	C104	6789.33	2334.62	0.343867	6873	4414	9081	0.000422104	0.0013918	TRUE	TRUE	9	CC12.1	26058.3	5374.36	0.206243	24577	32018	21580	4.87217e-06	5.94405e-05	TRUE	TRUE	9	C121	69559.3	9920.74	0.142623	65017	62723	80938	3.99e-06	8.11e-05	TRUE	TRUE
10	C002	595723	89584.7	0.15038	697897	558630	530643	4.83317e-07	1.34011e-06	TRUE	TRUE	10	C110	393794	27757.8	0.070488	369446	387916	424020	2.53287e-09	3.86263e-08	TRUE	TRUE	10	S2E12	8608.67	780.093	0.0906171	7888	9437	8501	2.86395e-08	8.73503e-07	TRUE	TRUE	10	C144	33258.3	9128.48	0.274472	43792	27659	28324	1.3e-06	3.97e-05	TRUE	TRUE
11	C102	915963	12681.5	0.013845	917985	927512	902392	2.97246e-14	1.8132e-12	TRUE	TRUE	11	C135	232507	53572.6	0.230413	264842	170668	262010	8.84766e-06	3.85505e-05	TRUE	TRUE	11	S2M11	1861.67	323.101	0.173555	1871	1534	2180	5.12151e-05	0.000312412	TRUE	TRUE	11	S2X35	142325	77659.3	0.545646	69813	132893	224270	0.00478716	0.0307386	TRUE	TRUE
12	C104	467856	30672.4	0.0655595	500938	462270	440361	1.5481e-09	1.45283e-08	TRUE	TRUE	12	CC12.1	214645	14068.2	0.0655415	208119	205025	230791	1.55518e-09	3.16219e-08	TRUE	TRUE	12	P2B-2F6	973.667	86.8696	0.0892191	1071	904	946	0.00303922	0.0123595	TRUE	TRUE
13	C110	824629	227193	0.275509	1003602	901255	569031	2.83693e-05	4.2208e-05	TRUE	TRUE	13	CC12.3	96685.3	83607.4	0.864738	133749	953	155354	0.0193563	0.0463033	TRUE	TRUE	13	C105	20278.7	7163.76	0.353266	26802	12612	21422	0.000172347	0.000955741	TRUE	TRUE		CR3022	257420	58235	0.226226	197229	261552	313479	0.478528	0.760131	FALSE	FALSE
14	C135	829762	63672	0.0767353	845676	883967	759642	4.55766e-09	2.64778e-08	TRUE	TRUE	14	S2E12	202933	33703.1	0.16608	193906	174662	240230	9.71312e-07	6.23685e-06	TRUE	TRUE	14	C119	7786.67	357.783	0.0459481	8085	7885	7390	4.10125e-10	5.00352e-08	TRUE	TRUE		B38	226672	65351.3	0.288307	154156	244852	281009	0.125169	0.412718	FALSE	FALSE
15	CC12.1	903669	151833	0.168018	1033840	940292	736874	1.02424e-06	2.49914e-06	TRUE	TRUE	15	S2M11	387170	4071.63	0.0105164	384085	391785	385640	4.32698e-15	5.27892e-13	TRUE	TRUE	15	C121	4845.67	1810.73	0.373679	5463	6267	2807	0.000513555	0.00240976	TRUE	TRUE		H4	220384	75349.8	0.341902	142471	225803	292878	0.121691	0.412718	FALSE	FALSE
16	CC12.3	536816	481153	0.896308	939718	4064	666666	0.0216846	0.0232063	TRUE	TRUE	16	S304	10887	1227.95	0.11279	12299	10069	10293	1.86602e-07	1.46847e-06	TRUE	TRUE	16	C144	43439.3	11182.5	0.257428	54742	43195	32381	1.9854e-05	0.000151386	TRUE	TRUE		BD23	246099	39662	0.161163	211077	238052	289167	0.18963	0.515806	FALSE	FALSE
17	S2E12	1.03872e+06	113523	0.109291	1167735	994276	954135	5.29542e-08	1.9577e-07	TRUE	TRUE	17	P2B-2F6	68712.3	12337.8	0.179557	81903	57456	66778	1.79572e-06	9.95808e-06	TRUE	TRUE	17	CV07-270	5777.33	2937.95	0.508531	2704	6070	8558	0.00255231	0.0107373	TRUE	TRUE		4A8	218784	39002.8	0.178271	191012	201965	263374	0.0293088	0.143027	FALSE	FALSE
18	S2M11	748928	70868.9	0.0946271	829963	698540	718282	1.96075e-08	8.85969e-08	TRUE	TRUE	18	C105	184871	103296	0.558746	185234	81394	287985	0.00219825	0.00609515	TRUE	TRUE	18	S2A4	1507	290.687	0.192891	1637	1174	1710	0.000289565	0.00153595	TRUE	TRUE		C002	250559	38793	0.154826	206067	268306	277304	0.247874	0.597344	FALSE	FALSE
19	S304	629666	45137.5	0.0716849	681772	604658	602567	2.85513e-09	2.04897e-08	TRUE	TRUE	19	C119	322001	17315.5	0.0537748	329310	302229	334463	3.85564e-10	1.17597e-08	TRUE	TRUE	19	S2X35	6256.33	1785.2	0.285343	7458	4205	7106	7.63609e-05	0.00044362	TRUE	TRUE		C102	242763	39463	0.162558	199472	276727	252090	0.151448	0.450651	FALSE	FALSE
20	P2B-2F6	534060	105105	0.196804	615237	571604	415338	3.03335e-06	6.0667e-06	TRUE	TRUE	20	C121	412966	23623.7	0.0572051	406576	393194	439127	5.89915e-10	1.43939e-08	TRUE	TRUE														C104	261595	18384.3	0.0702779	240515	269965	274305	0.381132	0.701324	FALSE	FALSE
21	2-4	10650.7	2156.96	0.202519	13032	8828	10092	3.51531e-05	5.16708e-05	TRUE	TRUE	21	C144	519805	35417.5	0.0681362	481207	550811	527396	1.98856e-09	3.46578e-08	TRUE	TRUE		B38	668	179.307	0.268424	874	547	583	0.822943	0.924694	FALSE	FALSE		C135	225281	34540	0.15332	200343	264705	210794	0.0374414	0.163533	FALSE	FALSE
22	C105	609827	285283	0.467809	589288	904824	335369	0.000784867	0.000920709	TRUE	TRUE	22	CV07-250	5934	2774.82	0.467613	4194	4474	9134	0.00290921	0.00788719	TRUE	TRUE		H4	992.333	257.421	0.259409	1227	717	1033	0.0299675	0.114251	TRUE	FALSE		CC12.3	224178	36351.9	0.162156	191957	263587	216991	0.0375322	0.163533	FALSE	FALSE
23	C119	892438	183905	0.206071	1104543	795322	777450	4.0964e-06	7.80875e-06	TRUE	TRUE	23	CV07-270	245322	88724.2	0.361664	186521	202067	347378	0.000165704	0.000612604	TRUE	TRUE		BD23	781.333	108.187	0.138464	677	774	893	0.218791	0.460187	FALSE	FALSE		S304	267938	14693.5	0.0548392	254330	265967	283518	0.577967	0.802379	FALSE	FALSE
24	C121	798256	173209	0.216985	979558	634470	780741	5.80854e-06	1.01901e-05	TRUE	TRUE	24	S2X35	86196.7	40426.3	0.469001	92589	42955	123046	0.000849589	0.00265769	TRUE	TRUE		4A8	694.667	49.5412	0.0713165	644	697	743	0.916781	0.963416	FALSE	FALSE		P2B-2F6	273078	33895.3	0.124123	307056	239266	272912	0.827256	0.934493	FALSE	FALSE
25	C144	919723	147190	0.160038	1072900	906912	779357	7.34204e-07	1.94724e-06	TRUE	TRUE														C002	707	73.3008	0.103679	674	791	656	0.77186	0.904255	FALSE	FALSE		2-4	295411	3686.13	0.012478	299023	295556	291655	0.298764	0.641894	FALSE	FALSE
26	CV07-250	727152	143729	0.19766	887554	683847	610054	3.1023e-06	6.10453e-06	TRUE	TRUE		CR3022	3438.33	3148.32	0.915654	7073	1683	1559	0.105585	0.189433	TRUE	FALSE		C104	596.667	29.5014	0.0494437	567	597	626	0.148746	0.370346	FALSE	FALSE		C105	248138	39660.7	0.159833	258874	281326	204215	0.216356	0.568338	FALSE	FALSE
27	CV07-270	300618	201917	0.671674	532523	163792	205539	0.00580091	0.00626293	TRUE	TRUE		B38	1577.33	149.814	0.0949795	1473	1510	1749	0.0325771	0.0736	FALSE	FALSE		CC12.3	7626.33	6137.72	0.804807	12502	734	9643	0.0202301	0.0796152	TRUE	FALSE		C119	209331	32137.9	0.153526	246309	188135	193550	0.0108776	0.0576988	FALSE	FALSE
28	S2A4	779914	200095	0.256561	1001092	611461	727188	1.77596e-05	2.88889e-05	TRUE	TRUE		H4	3053.33	2218.82	0.726689	5595	1503	2062	0.066869	0.127469	TRUE	FALSE		S304	772	76.629	0.0992603	860	736	720	0.22255	0.460187	FALSE	FALSE		CV07-250	241989	21741.1	0.0898433	223758	266051	236158	0.0844058	0.321797	FALSE	FALSE
29	S2H13	1035386	5323.05	0.00514113	1034428	1030607	1041123	3.34157e-17	4.07671e-15	TRUE	TRUE		2-4	1210.33	369.434	0.305233	963	1033	1635	0.976607	0.982626	FALSE	FALSE		2-4	730.333	136.647	0.187102	847	764	580	0.596446	0.799631	FALSE	FALSE		CV07-270	215224	19273.7	0.089552	198978	210174	236520	0.00873478	0.0507449	FALSE	FALSE
30	S2H14	28854.7	6362.01	0.220485	23689	35961	26914	1.15252e-05	1.92613e-05	TRUE	TRUE		S2A4	1518	426.18	0.280751	1983	1146	1425	0.180509	0.314602	FALSE	FALSE		CV07-250	597	113.503	0.190123	711	484	596	0.233588	0.466945	FALSE	FALSE		S2A4	284060	37220.4	0.13103	242316	296074	313789	0.771149	0.904617	FALSE	FALSE
31	S2X35	485440	89254.2	0.183862	487376	573711	395234	1.91773e-06	4.1779e-06	TRUE	TRUE		S2H13	1090.33	109.573	0.100495	965	1138	1168	0.367158	0.52698	FALSE	FALSE		S2H13	806.333	123.662	0.153364	696	940	783	0.147516	0.370346	FALSE	FALSE		S2H13	298037	34267.1	0.114976	336695	271401	286014	0.351154	0.701324	FALSE	FALSE
													S2H14	1553	114.333	0.0736206	1645	1589	1425	0.0368112	0.0761181	FALSE	FALSE		S2H14	773	88.5381	0.114538	776	683	860	0.232079	0.466945	FALSE	FALSE		S2H14	290922	10464.7	0.0359707	292006	279958	300803	0.441315	0.747686	FALSE	FALSE
	Control - No DNA	1665.67	482.459	0.289649	2183	1586	1228	0.543021	0.561429	NA	NA		Control - No DNA	1159.33	68.0392	0.0586882	1186	1210	1082	0.667116	0.733227	NA	NA		Control - No DNA	668.333	141.966	0.212418	564	611	830	0.802832	0.916608	NA	NA		Control - No DNA	267531	36706.6	0.137205	238097	255835	308660	0.643501	0.826391	NA	NA
	Control - Beads Only	2296	968.578	0.421854	3410	1653	1825	0.607603	0.622921	NA	NA		Control - Beads Only	1272.67	304.444	0.239218	1233	990	1595	0.747042	0.799466	NA	NA		Control - Beads Only	708.333	11.0151	0.0155508	701	721	703	0.729416	0.888342	NA	NA		Control - Beads Only	1187	178.11	0.15005	1204	1001	1356	4.78e-07	2.65e-05	NA	NA
32	Control - aHER2	787850	77436.6	0.0982886	779320	869198	715031	2.54929e-08	1.07246e-07	TRUE	TRUE		Control - aHER2	921.667	111.505	0.120982	1005	965	795	0.0588659	0.113994	NA	NA		Control - aHER2	667.333	70.614	0.105815	586	713	703	0.742712	0.888342	NA	NA		Control - aHER2	287821	8858.58	0.0307781	279906	297390	286167	0.548469	0.802379	NA	NA

## Sheet: Fig2b
Note: the data from Fig2a and Fig2b were collected in the same experiment and thus share negative controls
Assembly AlphaLISA												S6P Binding AlphaLISA												RBD Binding AlphaLISA												ACE2 Competition AlphaLISA
	Sample ID	Average	Stadard Deviation	Coefficient of Variation	Replicate 1	Replicate 2	Replicate 3	p-value	FDR corrected p-value	Above LOD?	Hit?		Sample ID	Average	Stadard Deviation	Coefficient of Variation	Replicate 1	Replicate 2	Replicate 3	p-value	FDR corrected p-value	Above LOD?	Hit?		Sample ID	Average	Stadard Deviation	Coefficient of Variation	Replicate 1	Replicate 2	Replicate 3	p-value	FDR corrected p-value	Above LOD?	Hit?		Sample ID	Average	Stadard Deviation	Coefficient of Variation	Replicate 1	Replicate 2	Replicate 3	p-value	FDR corrected p-value	Above LOD?	Hit?
1	COVA1-01	24524.7	20401.2	0.831863	37013	982	35579	0.0223884	0.0237511	TRUE	TRUE	1	COVA1-07	7584.67	1353.14	0.178405	6152	7761	8841	6.00065e-06	3.00053e-05	TRUE	TRUE	1	COVA1-16	2748.67	437.796	0.159276	2484	2508	3254	7.08726e-06	7.20538e-05	TRUE	TRUE	1	COVA1-18	119640	32893.7	0.274938	92401	156184	110336	7.94e-06	0.0001383	TRUE	TRUE
2	COVA1-03	994430	70992.7	0.0713904	1052021	1016156	915113	2.75e-09	2.05e-08	TRUE	TRUE	2	COVA1-16	1974	207.56	0.105147	2213	1870	1839	0.00128427	0.00373049	TRUE	TRUE	2	COVA1-18	40398.7	7515.58	0.186035	35836	49073	36287	2.82934e-06	3.83533e-05	TRUE	TRUE	2	COVA2-07	178947	10804	0.0603757	169795	190865	176180	0.00050541	0.00513837	TRUE	TRUE
3	COVA1-04	445653	83441.4	0.187234	527052	449597	360309	2.18e-06	4.66e-06	TRUE	TRUE	3	COVA1-18	505600	12903.8	0.0255219	497765	498541	520493	5.05892e-11	2.05729e-09	TRUE	TRUE	3	COVA2-02	51853.7	24502.6	0.472533	34449	79874	41238	0.000883206	0.00399078	TRUE	TRUE	3	COVA2-15	19400.3	4843.16	0.249643	24373	19130	14698	5.78e-07	2.65e-05	TRUE	TRUE
4	COVA1-07	855034	132849	0.155373	1005756	754954	804392	6e-07	1.63e-06	TRUE	TRUE	4	COVA2-02	21828	1803.68	0.0826316	22733	19751	23000	1.24949e-08	1.52438e-07	TRUE	TRUE	4	COVA2-04	2332	188.072	0.0806483	2141	2338	2517	3.68606e-07	7.49499e-06	TRUE	TRUE	4	COVA2-39	188359	36861.6	0.195699	210792	145816	208469	0.00379886	0.0264003	TRUE	TRUE
5	COVA1-09	745599	154929	0.207791	904938	736365	595494	4.35e-06	8.03e-06	TRUE	TRUE	5	COVA2-04	21365	3763.83	0.176168	19076	19310	25709	2.12961e-06	1.12962e-05	TRUE	TRUE	5	COVA2-07	39983	11807.2	0.295305	42685	50205	27059	4.91977e-05	0.000312412	TRUE	TRUE
6	COVA1-13	1.09645e+06	114186	0.104141	1209957	1097810	981597	3.79e-08	1.49e-07	TRUE	TRUE	6	COVA2-07	334800	28208.1	0.0842537	335671	306166	362562	8.80421e-09	1.19346e-07	TRUE	TRUE	6	COVA2-15	74606.3	25519.1	0.342049	104065	60479	59275	0.00201824	0.00879375	TRUE	TRUE		COVA1-01	306796	26697.9	0.0870216	275976	321608	322805	0.163337	0.474456	FALSE	FALSE
7	COVA1-14	858093	121684	0.141808	983524	850217	740538	3.21e-07	9.46e-07	TRUE	TRUE	7	COVA2-10	2835.33	464.502	0.163826	2370	2837	3299	0.000132564	0.000521702	TRUE	TRUE	7	COVA2-39	15290.3	982.512	0.0642571	16270	14305	15296	1.93472e-09	1.18018e-07	TRUE	TRUE		COVA1-02	287622	16679.1	0.0579899	268687	300139	294039	0.575939	0.802379	FALSE	FALSE
8	COVA1-16	698778	86918.8	0.124387	799034	644592	652709	1.3e-07	4.55e-07	TRUE	TRUE	8	COVA2-14	3973.67	974.744	0.245301	4908	2963	4050	0.000194277	0.000697112	TRUE	TRUE														COVA1-03	261958	37008.5	0.141276	229536	254061	302278	0.479755	0.760131	FALSE	FALSE
9	COVA1-19	8792.33	484.777	0.0551363	8244	8969	9164	2.47e-06	5.02e-06	TRUE	TRUE	9	COVA2-15	469224	67177.7	0.143168	546726	433281	427664	1.71501e-06	9.95808e-06	TRUE	TRUE		COVA1-01	635.333	54.6382	0.0859993	620	590	696	0.399727	0.650222	FALSE	FALSE		COVA1-04	240284	13401.6	0.055774	224812	247749	248290	0.0582309	0.229167	FALSE	FALSE
10	COVA1-21	317136	105736	0.333409	402005	198688	350716	9.99e-05	0.0001305	TRUE	TRUE	10	COVA2-16	2281	583.782	0.255932	1620	2497	2726	0.00398101	0.0105583	TRUE	TRUE		COVA1-02	666	61.3922	0.0921805	674	601	723	0.720975	0.888342	FALSE	FALSE		COVA1-05	249795	49307.2	0.197391	206612	239252	303521	0.290663	0.641894	FALSE	FALSE
11	COVA1-25	60986.3	3392.54	0.0556279	62960	62930	57069	9.1e-10	1.01e-08	TRUE	TRUE	11	COVA2-17	1943	522.73	0.269033	1390	2010	2429	0.0168564	0.0411296	TRUE	TRUE		COVA1-03	821.333	266.346	0.324285	1111	587	766	0.285027	0.503824	FALSE	FALSE		COVA1-06	250922	39257.8	0.156454	206190	266927	279649	0.256066	0.60077	FALSE	FALSE
12	COVA1-26	730293	105162	0.144	850026	687951	652903	3.57e-07	1.01e-06	TRUE	TRUE	12	COVA2-18	2355	548.208	0.232785	2313	2923	1829	0.00215544	0.00609515	TRUE	TRUE		COVA1-04	1039.33	589.866	0.567543	1714	621	783	0.170378	0.415721	TRUE	FALSE		COVA1-07	251323	49972.6	0.198838	209384	237969	306616	0.31937	0.660392	FALSE	FALSE
13	COVA1-27	60404	16722.4	0.276843	65783	41654	73775	3.65e-05	5.23e-05	TRUE	TRUE	13	COVA2-20	3711.67	1194.43	0.321804	4221	2347	4567	0.00108527	0.00322935	TRUE	TRUE		COVA1-05	787	353.789	0.449542	1194	614	553	0.517344	0.733907	FALSE	FALSE		COVA1-08	219640	51932.3	0.236443	163336	265663	229920	0.0544608	0.221474	FALSE	FALSE
14	COVA2-02	1127530	99011.1	0.0878123	1214453	1148384	1019753	1.16e-08	5.44e-08	TRUE	TRUE	14	COVA2-25	35688.7	11379.5	0.318855	39870	22810	44386	9.03081e-05	0.000367253	TRUE	TRUE		COVA1-06	682.667	44.7698	0.0655807	707	631	710	0.9248	0.963416	FALSE	FALSE		COVA1-09	246805	28951	0.117303	220689	241791	277936	0.151381	0.450651	FALSE	FALSE
15	COVA2-03	960856	128366	0.133596	1105506	860510	916552	2.12e-07	6.64e-07	TRUE	TRUE	15	COVA2-28	3401.33	350.563	0.103066	3157	3244	3803	6.14863e-06	3.00053e-05	TRUE	TRUE		COVA1-07	808	112.12	0.138763	937	734	753	0.129895	0.360164	FALSE	FALSE		COVA1-10	287688	22147.8	0.0769853	262801	295034	305230	0.591919	0.802379	FALSE	FALSE
16	COVA2-04	471857	148678	0.31509	586898	303977	524696	6.87e-05	9.21e-05	TRUE	TRUE	16	COVA2-34	5215.33	357.189	0.0684883	4811	5488	5347	1.06185e-07	1.07955e-06	TRUE	TRUE		COVA1-08	736	93.4398	0.126956	767	631	810	0.49161	0.722607	FALSE	FALSE		COVA1-11	277113	43862.5	0.158284	226932	296258	308148	0.981035	0.982445	FALSE	FALSE
17	COVA2-05	282576	69378.7	0.245522	346105	208545	293078	1.37e-05	2.26e-05	TRUE	TRUE	17	COVA2-37	3020	234.026	0.0774919	3124	3184	2752	6.84485e-06	3.21181e-05	TRUE	TRUE		COVA1-09	992.667	278.324	0.28038	1291	947	740	0.0375604	0.134776	TRUE	FALSE		COVA1-12	290062	24333.8	0.0838917	262600	298644	308942	0.518725	0.791056	FALSE	FALSE
18	COVA2-06	1.12222e+06	140589	0.125278	1275040	1093239	998379	1.36e-07	4.6e-07	TRUE	TRUE	18	COVA2-39	412893	58209.1	0.140979	392497	367626	478555	3.09221e-07	2.09583e-06	TRUE	TRUE		COVA1-10	586	4.58258	0.0078201	587	581	590	0.107296	0.327252	FALSE	FALSE		COVA1-13	219718	77017	0.350527	131504	254058	273591	0.12335	0.412718	FALSE	FALSE
19	COVA2-07	921708	154375	0.167488	1080404	912668	772052	1e-06	2.49e-06	TRUE	TRUE	19	COVA2-41	4288	215.641	0.0502894	4204	4127	4533	1.5173e-07	1.42393e-06	TRUE	TRUE		COVA1-11	535.667	68.7192	0.128287	457	584	566	0.0412625	0.142492	FALSE	FALSE		COVA1-14	259901	48952.8	0.188352	220951	243900	314852	0.488124	0.763476	FALSE	FALSE
20	COVA2-08	1.09073e+06	112862	0.103474	1203554	977831	1090795	3.62e-08	1.47e-07	TRUE	TRUE	20	COVA2-43	4130.67	1364.13	0.330245	4858	2557	4977	0.000909171	0.00277297	TRUE	TRUE		COVA1-12	673.667	106.566	0.158188	574	661	786	0.836529	0.927787	FALSE	FALSE		COVA1-15	288287	26474.7	0.0918347	260445	291274	313141	0.587233	0.802379	FALSE	FALSE
21	COVA2-09	823958	132908	0.161304	866952	930047	674875	7.76e-07	1.97e-06	TRUE	TRUE	21	COVA3-08	1917	348.465	0.181776	2133	2103	1515	0.00604537	0.0156922	TRUE	TRUE		COVA1-13	1007	351.928	0.349481	1284	611	1126	0.0626475	0.195974	TRUE	FALSE		COVA1-16	252752	47952.4	0.189721	211915	240787	305554	0.333691	0.678505	FALSE	FALSE
22	COVA2-10	1167152	245964	0.210739	1415725	1161849	923882	4.75e-06	8.64e-06	TRUE	TRUE														COVA1-14	781.333	100.221	0.12827	854	667	823	0.208315	0.460187	FALSE	FALSE		COVA1-17	278853	24003	0.0860779	253418	301107	282033	0.950167	0.982376	FALSE	FALSE
23	COVA2-11	777766	42743.7	0.054957	778372	734723	820204	4.46e-10	6.04e-09	TRUE	TRUE		COVA1-01	1124	223.32	0.198684	1152	1332	888	0.558222	0.672702	FALSE	FALSE		COVA1-15	727	300.127	0.412829	537	571	1073	0.768285	0.904255	FALSE	FALSE		COVA1-19	261711	28874.8	0.110331	229222	271465	284445	0.432093	0.742581	FALSE	FALSE
24	COVA2-12	279841	23625.5	0.0844248	290302	296430	252791	9.23e-09	4.69e-08	TRUE	TRUE		COVA1-02	1332.33	251.854	0.189032	1616	1246	1135	0.480153	0.616618	FALSE	FALSE		COVA1-17	652.333	31.39	0.0481196	617	677	663	0.54529	0.754124	FALSE	FALSE		COVA1-20	272073	16554.9	0.0608471	256367	289363	270490	0.750527	0.888974	FALSE	FALSE
25	COVA2-13	584849	126909	0.216995	634784	679195	440567	5.85e-06	1.02e-05	TRUE	TRUE		COVA1-03	1146	159.897	0.139526	1133	993	1312	0.62656	0.701287	FALSE	FALSE		COVA1-19	602.667	76.9567	0.127694	684	531	593	0.213215	0.460187	FALSE	FALSE		COVA1-21	257460	35505	0.137905	221690	257996	292694	0.360981	0.701324	FALSE	FALSE
26	COVA2-14	562805	14428.3	0.0256365	570376	571872	546167	2.22e-12	9.03e-11	TRUE	TRUE		COVA1-04	2113	1690.07	0.799845	4047	920	1372	0.210447	0.3549	TRUE	FALSE		COVA1-20	569	100.344	0.176352	554	477	676	0.118701	0.336779	FALSE	FALSE		COVA1-22	274472	22046.9	0.0803247	249082	288769	285566	0.86236	0.941979	FALSE	FALSE
27	COVA2-15	848889	48480.7	0.0571108	885796	866888	793983	0.00022112	0.00028101	TRUE	TRUE		COVA1-05	1060.67	52.1664	0.0491827	1120	1040	1022	0.254582	0.409551	FALSE	FALSE		COVA1-21	542.333	23.7136	0.0437251	564	517	546	0.0353196	0.130575	FALSE	FALSE		COVA1-23	249103	20973.3	0.0841955	227411	269275	250622	0.149013	0.450651	FALSE	FALSE
28	COVA2-16	1.12671e+06	91688.5	0.0813773	1033001	1216235	1130890	6.83e-09	3.62e-08	TRUE	TRUE		COVA1-06	1126.33	152.317	0.135232	1160	960	1259	0.531818	0.668885	FALSE	FALSE		COVA1-22	640.333	86.3153	0.134797	734	564	623	0.479568	0.713503	FALSE	FALSE		COVA1-24	265558	33898.3	0.127649	234298	260787	301589	0.569285	0.802379	FALSE	FALSE
29	COVA2-17	1.00956e+06	116849	0.115743	1101067	1049680	877938	7.88e-08	2.83e-07	TRUE	TRUE		COVA1-08	1120.33	197.677	0.176445	1130	1313	918	0.528936	0.668885	FALSE	FALSE		COVA1-23	800.333	355.832	0.444605	541	654	1206	0.466475	0.702592	FALSE	FALSE		COVA1-25	250628	36872.4	0.14712	214658	248885	288341	0.239182	0.597344	FALSE	FALSE
30	COVA2-18	292815	50579.3	0.172735	340973	240120	297351	1.28e-06	2.94e-06	TRUE	TRUE		COVA1-09	1691.67	1038.43	0.613853	2873	923	1279	0.285627	0.442064	FALSE	FALSE		COVA1-24	660.333	206.374	0.31253	894	584	503	0.778252	0.904255	FALSE	FALSE		COVA1-26	276943	37500.7	0.135409	246900	264957	318971	0.973356	0.982445	FALSE	FALSE
31	COVA2-19	57258.3	17203.8	0.300459	47602	47052	77121	6.27e-05	8.6e-05	TRUE	TRUE		COVA1-10	889.333	145.084	0.163138	980	966	722	0.0463808	0.0943076	FALSE	FALSE		COVA1-25	623.667	141.677	0.227168	787	534	550	0.428992	0.670987	FALSE	FALSE		COVA1-27	276484	45851.6	0.165838	230128	277510	321814	0.960823	0.982445	FALSE	FALSE
32	COVA2-20	348539	142611	0.409168	511706	286194	247716	0.00035724	0.00044023	TRUE	TRUE		COVA1-11	995	227.541	0.228685	990	770	1225	0.185643	0.318992	FALSE	FALSE		COVA1-26	679	102.235	0.150567	797	617	623	0.893975	0.95671	FALSE	FALSE		COVA2-01	276014	37084	0.134355	234225	288818	305000	0.939376	0.97952	FALSE	FALSE
33	COVA2-21	445715	132945	0.298275	575656	309956	451532	4.83e-05	6.69e-05	TRUE	TRUE		COVA1-12	1613.67	317.09	0.196503	1636	1286	1919	0.0542072	0.106666	FALSE	FALSE		COVA1-27	546	84.9235	0.155538	644	494	500	0.061572	0.195974	FALSE	FALSE		COVA2-02	279472	35457.4	0.126873	243914	279674	314828	0.933199	0.97952	FALSE	FALSE
34	COVA2-22	27946	11741.2	0.420138	31859	14748	37231	0.0006501	0.00077757	TRUE	TRUE		COVA1-13	1397	337.047	0.241265	1773	1296	1122	0.341811	0.502421	FALSE	FALSE		COVA2-01	602.333	83.5005	0.138628	654	647	506	0.219334	0.460187	FALSE	FALSE		COVA2-03	263207	35242.1	0.133895	223634	291208	274780	0.505559	0.780736	FALSE	FALSE
35	COVA2-23	37968.3	15482	0.407761	37983	22479	53443	0.00047623	0.000581	TRUE	TRUE		COVA1-14	1118	6.245	0.00558587	1113	1116	1125	0.453977	0.59554	FALSE	FALSE		COVA2-03	775	334.636	0.431788	554	611	1160	0.550139	0.754124	FALSE	FALSE		COVA2-04	265240	48314.7	0.182155	212915	274643	308162	0.621879	0.819857	FALSE	FALSE
36	COVA2-24	633881	130069	0.205195	626314	767568	507760	4.01e-06	7.76e-06	TRUE	TRUE		COVA1-15	1305.67	552.847	0.423422	1926	1126	865	0.722797	0.780365	FALSE	FALSE		COVA2-05	859	118.528	0.137984	724	907	946	0.0477669	0.157502	FALSE	FALSE		COVA2-05	276018	20298.6	0.0735408	255810	275839	296406	0.927245	0.97952	FALSE	FALSE
37	COVA2-28	973092	168074	0.172721	976086	1139648	803541	1.24e-06	2.9e-06	TRUE	TRUE		COVA1-17	1250.67	425.537	0.340248	1000	1010	1742	0.869137	0.922041	FALSE	FALSE		COVA2-06	567	97.7701	0.172434	677	534	490	0.111203	0.330897	FALSE	FALSE		COVA2-06	284850	22645.9	0.079501	259846	290725	303980	0.7008	0.846511	FALSE	FALSE
38	COVA2-29	288712	19201.8	0.0665084	297596	266677	301863	1.76e-09	1.53e-08	TRUE	TRUE		COVA1-19	1197	160.337	0.133949	1363	1043	1185	0.894112	0.932322	FALSE	FALSE		COVA2-08	683.667	80.2268	0.117348	631	644	776	0.943155	0.966932	FALSE	FALSE		COVA2-08	251948	28400.5	0.112723	243479	283620	228746	0.21895	0.568338	FALSE	FALSE
39	COVA2-31	47258.7	23266.3	0.492319	47834	23710	70232	0.00133602	0.00153768	TRUE	TRUE		COVA1-20	1061.33	45.3689	0.042747	1013	1103	1068	0.25513	0.409551	FALSE	FALSE		COVA2-09	614.667	52.5769	0.0855373	647	554	643	0.250831	0.478146	FALSE	FALSE		COVA2-09	280990	30075.3	0.107033	249207	309002	284761	0.869301	0.941979	FALSE	FALSE
40	COVA2-32	475960	35754.4	0.0751206	494912	498248	434719	3.99e-09	2.56e-08	TRUE	TRUE		COVA1-21	1330	458.375	0.344643	1856	1016	1118	0.608787	0.700196	FALSE	FALSE		COVA2-10	683.667	142.861	0.208963	641	567	843	0.95358	0.969473	FALSE	FALSE		COVA2-10	281450	8488.71	0.0301606	272075	283661	288615	0.820976	0.934493	FALSE	FALSE
41	COVA2-36	578624	151005	0.260973	750961	515426	469486	2e-05	3.17e-05	TRUE	TRUE		COVA1-22	945.667	136.442	0.144281	933	816	1088	0.0833231	0.156391	FALSE	FALSE		COVA2-11	735.333	316.443	0.43034	533	1100	573	0.731911	0.888342	FALSE	FALSE		COVA2-11	295808	9709.49	0.0328236	303294	299293	284837	0.298961	0.641894	FALSE	FALSE
42	COVA2-38	862743	237439	0.275214	1100943	861213	626073	2.82e-05	4.22e-05	TRUE	TRUE		COVA1-23	1428	307.147	0.215089	1746	1133	1405	0.251403	0.409551	FALSE	FALSE		COVA2-12	661	33.8083	0.0511472	640	643	700	0.64529	0.85571	FALSE	FALSE		COVA2-12	303265	2308.45	0.00761199	305728	301151	302915	0.148609	0.450651	FALSE	FALSE
43	COVA2-41	392808	134996	0.34367	540172	275117	363134	0.00012021	0.00015437	TRUE	TRUE		COVA1-24	1105	354.487	0.320803	960	846	1509	0.561812	0.672702	FALSE	FALSE		COVA2-13	648.333	58.9435	0.0909154	714	631	600	0.524338	0.735278	FALSE	FALSE		COVA2-13	210173	28671.3	0.136418	179456	214836	236227	0.0095707	0.0530739	FALSE	FALSE
44	COVA2-42	125835	69971.4	0.556055	196199	56263	125044	0.00225428	0.00247768	TRUE	TRUE		COVA1-25	1212.67	213.977	0.176452	1273	1390	975	0.982626	0.982626	FALSE	FALSE		COVA2-14	693.667	62.043	0.0894421	757	691	633	0.931828	0.963416	FALSE	FALSE		COVA2-14	226403	5934.4	0.0262116	219647	230772	228791	0.0145617	0.0740219	FALSE	FALSE
45	COVA2-43	487141	105867	0.217322	606122	403353	451948	5.93e-06	1.02e-05	TRUE	TRUE		COVA1-26	1801.67	260.178	0.144409	1520	2033	1852	0.00757591	0.0192554	FALSE	FALSE		COVA2-16	758	85.5044	0.112803	757	844	673	0.313302	0.530874	FALSE	FALSE		COVA2-16	233663	95325.1	0.40796	151104	211895	337989	0.299901	0.641894	FALSE	FALSE
46	COVA2-44	9500.33	2611.19	0.274852	11068	6486	10947	0.00022908	0.00028812	TRUE	TRUE		COVA1-27	1152.33	230.804	0.200292	1376	1166	915	0.6865	0.747795	FALSE	FALSE		COVA2-17	618	61.0492	0.098785	687	571	596	0.279476	0.503824	FALSE	FALSE		COVA2-17	249930	65230.4	0.260995	184291	250754	314744	0.374447	0.701324	FALSE	FALSE
47	COVA2-45	892630	53280.6	0.0596894	891663	839840	946388	7.91e-10	9.64e-09	TRUE	TRUE		COVA2-01	1438	66.7757	0.0464365	1396	1403	1515	0.121852	0.215448	FALSE	FALSE		COVA2-18	663.667	90.257	0.135998	681	744	566	0.71579	0.888342	FALSE	FALSE		COVA2-18	232748	43436	0.186622	196660	220627	280957	0.0887956	0.328275	FALSE	FALSE
48	COVA2-46	288500	68136.3	0.236174	256828	241965	366708	1.06e-05	1.79e-05	TRUE	TRUE		COVA2-03	977	87.3098	0.0893652	1043	1010	878	0.103963	0.189305	FALSE	FALSE		COVA2-19	620.333	50.8953	0.0820451	634	564	663	0.284183	0.503824	FALSE	FALSE		COVA2-19	253956	62740.9	0.247054	196073	245167	320628	0.432158	0.742581	FALSE	FALSE
49	COVA2-47	284204	24465.2	0.0860834	294077	256345	302190	1.05e-08	5.15e-08	TRUE	TRUE		COVA2-05	1306	411.519	0.315099	1780	1040	1098	0.664252	0.733227	FALSE	FALSE		COVA2-20	759.333	48.2942	0.0636008	704	781	793	0.262882	0.49341	FALSE	FALSE		COVA2-20	252318	45794.5	0.181495	214142	239718	303093	0.314346	0.660392	FALSE	FALSE
50	COVA3-01	8053.67	348.008	0.0432111	8051	7707	8403	4.25e-06	7.97e-06	TRUE	TRUE		COVA2-06	1142.67	168.245	0.147239	1193	1280	955	0.614106	0.700196	FALSE	FALSE		COVA2-21	931.333	553.305	0.5941	627	597	1570	0.298381	0.512711	FALSE	FALSE		COVA2-21	257814	45305.5	0.17573	225658	238155	309628	0.421408	0.742581	FALSE	FALSE
51	COVA3-06	762500	58077	0.0761665	828626	719769	739106	4.33e-09	2.64e-08	TRUE	TRUE		COVA2-08	1386	292.375	0.210949	1723	1200	1235	0.339333	0.502421	FALSE	FALSE		COVA2-22	630.333	87.6888	0.139115	537	711	643	0.398741	0.650222	FALSE	FALSE		COVA2-22	257429	52155.9	0.202603	199688	271475	301123	0.448596	0.747686	FALSE	FALSE
52	COVA3-07	1.17777e+06	39862.7	0.033846	1218684	1175562	1139050	1.5e-11	2.62e-10	TRUE	TRUE		COVA2-09	1128.33	286.381	0.253809	960	966	1459	0.610152	0.700196	FALSE	FALSE		COVA2-23	672.667	107.584	0.159937	751	717	550	0.826161	0.924694	FALSE	FALSE		COVA2-23	260525	27474.2	0.105457	230621	266304	284650	0.393345	0.705707	FALSE	FALSE
53	COVA3-10	488147	33091.9	0.0677907	457172	484258	523012	1.95e-09	1.59e-08	TRUE	TRUE		COVA2-11	1309.67	320.99	0.245093	1098	1679	1152	0.605414	0.700196	FALSE	FALSE		COVA2-24	594.667	24.0069	0.0403704	567	607	610	0.139084	0.370346	FALSE	FALSE		COVA2-24	258833	32780.6	0.126648	226653	257664	292183	0.378235	0.701324	FALSE	FALSE
54	COVA1-02	138043	131247	0.95077	34907	93444	285777	0.0288058	0.0302957	TRUE	TRUE		COVA2-12	965	110.811	0.11483	1042	838	1015	0.0958715	0.177217	FALSE	FALSE		COVA2-25	705.667	188.906	0.267698	727	507	883	0.853333	0.937898	FALSE	FALSE		COVA2-25	281132	35818.8	0.127409	242450	313152	287795	0.872488	0.941979	FALSE	FALSE
55	COVA1-05	1.10089e+06	188768	0.171468	1223410	1195765	883509	1.17e-06	2.81e-06	TRUE	TRUE		COVA2-13	1364.67	184.506	0.135202	1406	1163	1525	0.329672	0.496543	FALSE	FALSE		COVA2-26	626.333	115.902	0.185049	733	503	643	0.409089	0.651062	FALSE	FALSE		COVA2-26	302616	18315.1	0.0605226	312928	281470	313451	0.190256	0.515806	FALSE	FALSE
56	COVA1-06	514145	49331.2	0.0959481	477757	570293	494385	2.18e-08	9.5e-08	TRUE	TRUE		COVA2-19	1197	235.771	0.196968	1343	1323	925	0.904275	0.934929	FALSE	FALSE		COVA2-27	697.333	48.0139	0.0688536	746	696	650	0.881644	0.951863	FALSE	FALSE		COVA2-27	311780	20768.3	0.0666122	330949	289716	314674	0.0937033	0.336229	FALSE	FALSE
57	COVA1-08	152712	80733.6	0.528666	110834	245780	101522	0.00167683	0.0018942	TRUE	TRUE		COVA2-21	1298.33	265.528	0.204515	1573	1043	1279	0.621014	0.701287	FALSE	FALSE		COVA2-28	601.333	69.2411	0.115146	527	664	613	0.19853	0.44853	FALSE	FALSE		COVA2-28	264875	35665.4	0.13465	223782	287776	283067	0.556354	0.802379	FALSE	FALSE
58	COVA1-10	855597	151192	0.176709	908690	973082	685020	1.45e-06	3.27e-06	TRUE	TRUE		COVA2-22	1086	134.893	0.12421	1206	940	1112	0.363308	0.52698	FALSE	FALSE		COVA2-29	740.333	98.9057	0.133596	647	844	730	0.461959	0.702592	FALSE	FALSE		COVA2-29	286525	37109.4	0.129516	244162	302126	313287	0.687278	0.842143	FALSE	FALSE
59	COVA1-11	254171	133597	0.525619	405471	204589	152454	0.00157561	0.00179649	TRUE	TRUE		COVA2-23	1238	210.948	0.170394	996	1383	1335	0.885323	0.931116	FALSE	FALSE		COVA2-30	665	82.2861	0.123738	711	714	570	0.724235	0.888342	FALSE	FALSE		COVA2-30	254925	28836.9	0.113119	267395	221952	275429	0.273494	0.629552	FALSE	FALSE
60	COVA1-12	991772	187577	0.189133	1122776	1075647	776893	2.29e-06	4.82e-06	TRUE	TRUE		COVA2-24	1360.67	385.531	0.28334	1650	923	1509	0.4737	0.614802	FALSE	FALSE		COVA2-31	606	38.7427	0.0639319	591	577	650	0.193849	0.446218	FALSE	FALSE		COVA2-31	267631	38983.2	0.14566	222819	286352	293723	0.655469	0.832992	FALSE	FALSE
61	COVA1-15	136044	45008.9	0.330841	96674	185111	126347	0.00010055	0.0001305	TRUE	TRUE		COVA2-26	898.333	144.338	0.160673	815	815	1065	0.0509991	0.101998	FALSE	FALSE		COVA2-32	588.333	12.7017	0.0215893	581	581	603	0.115109	0.334364	FALSE	FALSE		COVA2-32	290172	38773.9	0.133624	247894	298550	324072	0.57945	0.802379	FALSE	FALSE
62	COVA1-17	833895	246039	0.295048	926469	1020219	554997	4.44e-05	6.22e-05	TRUE	TRUE		COVA2-27	1112.67	56.8008	0.0510493	1178	1075	1085	0.437292	0.579888	FALSE	FALSE		COVA2-33	689.333	90.0463	0.130628	781	601	686	0.988156	0.995755	FALSE	FALSE		COVA2-33	268099	38372.6	0.143129	255883	237321	311092	0.668078	0.840263	FALSE	FALSE
63	COVA1-18	90074.7	29016	0.322133	84308	121541	64375	2.03e-05	3.17e-05	TRUE	TRUE		COVA2-29	1098.33	173.229	0.15772	1080	1280	935	0.428023	0.579888	FALSE	FALSE		COVA2-34	688	64.1327	0.0932161	637	667	760	0.995755	0.995755	FALSE	FALSE		COVA2-34	274506	46056.7	0.16778	257017	239756	326746	0.896377	0.959281	FALSE	FALSE
64	COVA1-20	22299.3	10836.3	0.485946	11419	33091	22388	0.00169396	0.00189599	TRUE	TRUE		COVA2-30	1201.33	165.582	0.137832	1246	1340	1018	0.918663	0.941822	FALSE	FALSE		COVA2-35	723.667	80.5005	0.11124	724	804	643	0.593516	0.799631	FALSE	FALSE		COVA2-35	266316	41188.9	0.154662	232750	253919	312280	0.623684	0.819857	FALSE	FALSE
65	COVA1-22	246424	153095	0.621268	147993	422807	168471	0.00391585	0.00426548	TRUE	TRUE		COVA2-31	1416	486.137	0.343317	1776	863	1609	0.396465	0.543468	FALSE	FALSE		COVA2-36	485.667	158.658	0.326681	304	597	556	0.0420469	0.142492	FALSE	FALSE		COVA2-36	272161	13873.1	0.050974	256277	278301	281904	0.749322	0.888974	FALSE	FALSE
66	COVA1-23	5205.33	1097.47	0.210836	4344	4831	6441	0.00122882	0.00142778	TRUE	TRUE		COVA2-32	1739.33	184.289	0.105954	1666	1603	1949	0.00777156	0.0193496	FALSE	FALSE		COVA2-37	600.333	50.362	0.0838901	641	544	616	0.176666	0.422612	FALSE	FALSE		COVA2-37	281268	33487.8	0.11906	260400	263510	319895	0.863875	0.941979	FALSE	FALSE
67	COVA2-25	41587	7485.73	0.180002	50029	35758	38974	2.45e-06	5.02e-06	TRUE	TRUE		COVA2-33	1750.67	426.538	0.243643	1260	2033	1959	0.0338187	0.0744209	FALSE	FALSE		COVA2-38	763.667	241.91	0.316774	624	624	1043	0.503764	0.731657	FALSE	FALSE		COVA2-38	292019	23498	0.0804675	267312	294659	314085	0.453515	0.747686	FALSE	FALSE
68	COVA2-26	428683	76969.8	0.179549	381729	386809	517512	1.64e-06	3.63e-06	TRUE	TRUE		COVA2-35	2041.67	773.633	0.378922	2790	2090	1245	0.0353804	0.0744209	TRUE	FALSE		COVA2-40	681.333	54.4181	0.0798701	744	654	646	0.90902	0.963416	FALSE	FALSE		COVA2-40	268348	24424.1	0.0910166	265144	245684	294216	0.624973	0.819857	FALSE	FALSE
69	COVA2-27	675536	18118.3	0.0268206	655662	691133	679814	3.01e-12	9.17e-11	TRUE	TRUE		COVA2-36	1035	292.317	0.282432	850	883	1372	0.311084	0.474403	FALSE	FALSE		COVA2-41	666	30.5123	0.0458143	641	657	700	0.704784	0.888342	FALSE	FALSE		COVA2-41	264090	35430.7	0.134162	225514	271576	295179	0.531952	0.801212	FALSE	FALSE
70	COVA2-30	319926	147209	0.460133	485490	270490	203799	0.00072466	0.00085834	TRUE	TRUE		COVA2-38	1208.33	278.716	0.230661	1520	983	1122	0.963667	0.979728	FALSE	FALSE		COVA2-42	618.333	19.8578	0.0321151	641	604	610	0.250664	0.478146	FALSE	FALSE		COVA2-42	250643	25360.6	0.101182	222599	271967	257362	0.185875	0.515806	FALSE	FALSE
71	COVA2-33	6392.33	1509.91	0.236206	8014	6136	5027	0.0005272	0.00063682	TRUE	TRUE		COVA2-40	1387	375.317	0.270596	1733	1440	988	0.393652	0.543468	FALSE	FALSE		COVA2-43	595.667	18.7705	0.0315118	574	607	606	0.140985	0.370346	FALSE	FALSE		COVA2-43	283447	33077.2	0.116696	245256	302133	302953	0.782344	0.909009	FALSE	FALSE
72	COVA2-34	1.16571e+06	165795	0.142227	1226513	1292515	978094	3.26e-07	9.46e-07	TRUE	TRUE		COVA2-42	880.333	97.1614	0.110369	846	990	805	0.0352627	0.0744209	FALSE	FALSE		COVA2-44	622.667	73.5822	0.118173	647	681	540	0.324558	0.542413	FALSE	FALSE		COVA2-44	273699	29245.7	0.106854	239942	291381	289775	0.842105	0.941979	FALSE	FALSE
73	COVA2-35	472743	101239	0.214153	586608	392888	438733	5.38e-06	9.65e-06	TRUE	TRUE		COVA2-44	1043.67	203.407	0.194896	1193	1126	812	0.275093	0.435862	FALSE	FALSE		COVA2-45	729.667	62.0672	0.0850624	733	790	666	0.514104	0.733907	FALSE	FALSE		COVA2-45	318101	9714.18	0.0305381	321200	307215	325887	0.0409398	0.17223	FALSE	FALSE
74	COVA2-37	653539	203874	0.311953	888875	530644	541099	6.39e-05	8.66e-05	TRUE	TRUE		COVA2-45	1774.33	372.646	0.210021	1749	2159	1415	0.0205303	0.0481672	FALSE	FALSE		COVA2-46	722	120.216	0.166505	640	666	860	0.652692	0.85622	FALSE	FALSE		COVA2-46	323348	17860	0.0552345	312262	343951	313831	0.0321622	0.150915	FALSE	FALSE
75	COVA2-39	246244	64220.9	0.260802	309740	247669	181322	2.05e-05	3.17e-05	TRUE	TRUE		COVA2-46	1100.67	82.1361	0.0746239	1195	1045	1062	0.395561	0.543468	FALSE	FALSE		COVA2-47	774.667	216.264	0.279171	1021	687	616	0.410916	0.651062	FALSE	FALSE		COVA2-47	268036	43710.8	0.163078	231844	255665	316599	0.685384	0.842143	FALSE	FALSE
76	COVA2-40	213301	60558.5	0.283912	260613	145052	234237	3.62e-05	5.23e-05	TRUE	TRUE		COVA2-47	1377	303.541	0.220436	1406	1060	1665	0.37154	0.527069	FALSE	FALSE		COVA3-01	821.667	194.168	0.23631	831	1011	623	0.190302	0.446218	FALSE	FALSE		COVA3-01	253154	30120.1	0.118979	223084	253055	283324	0.247288	0.597344	FALSE	FALSE
77	COVA3-02	22187	5368.5	0.241966	28384	18952	19225	2.59e-05	3.95e-05	TRUE	TRUE		COVA3-01	1126	225.805	0.200538	1050	1380	948	0.567937	0.672702	FALSE	FALSE		COVA3-02	614	41.0731	0.0668943	601	581	660	0.2373	0.466945	FALSE	FALSE		COVA3-02	288626	55943.1	0.193825	288328	232833	344718	0.690281	0.842143	FALSE	FALSE
78	COVA3-03	173394	50033.2	0.288553	231054	141435	147692	4.08e-05	5.79e-05	TRUE	TRUE		COVA3-02	1488.33	811.204	0.545042	2417	1130	918	0.43722	0.579888	FALSE	FALSE		COVA3-03	782.667	160.855	0.205522	751	957	640	0.289079	0.503824	FALSE	FALSE		COVA3-03	277275	20614.1	0.0743452	253871	285220	292735	0.982445	0.982445	FALSE	FALSE
79	COVA3-04	21155.3	6187.72	0.29249	28300	17639	17527	8.79e-05	0.00011655	TRUE	TRUE		COVA3-03	1421.33	836.969	0.588862	2380	836	1048	0.564539	0.672702	FALSE	FALSE		COVA3-04	677.333	74.0968	0.109395	761	651	620	0.864348	0.941522	FALSE	FALSE		COVA3-04	262222	34270.2	0.130692	266990	225817	293858	0.473145	0.760131	FALSE	FALSE
80	COVA3-05	105307	16583.6	0.157479	114485	115272	86163	7.51e-07	1.95e-06	TRUE	TRUE		COVA3-04	1340.33	419.668	0.313107	1773	1313	935	0.555962	0.672702	FALSE	FALSE		COVA3-05	590.333	58.6202	0.0993002	651	534	586	0.144437	0.370346	FALSE	FALSE		COVA3-05	271145	51546.4	0.190106	217016	276772	319647	0.801799	0.922825	FALSE	FALSE
													COVA3-05	1061.33	136.841	0.128933	1216	956	1012	0.286255	0.442064	FALSE	FALSE		COVA3-06	771.333	118.264	0.153324	717	907	690	0.281753	0.503824	FALSE	FALSE		COVA3-06	262022	52352.3	0.199801	217054	249517	319494	0.555453	0.802379	FALSE	FALSE
	COVA2-01	2456.33	591.142	0.24066	2537	3003	1829	0.381897	0.398217	FALSE	FALSE		COVA3-06	1994	696.376	0.349236	1216	2207	2559	0.0317445	0.0730722	TRUE	FALSE		COVA3-07	763.667	210.498	0.275641	537	801	953	0.462552	0.702592	FALSE	FALSE		COVA3-07	254772	50456.1	0.198044	217828	234229	312259	0.385153	0.701324	FALSE	FALSE
	COVA3-08	1884	447.494	0.237523	2370	1793	1489	0.848445	0.848445	FALSE	FALSE		COVA3-07	1930.67	644.137	0.333634	1946	2567	1279	0.0345381	0.0744209	TRUE	FALSE		COVA3-08	671.667	88.0984	0.131164	771	641	603	0.803911	0.916608	FALSE	FALSE		COVA3-08	257581	37264.7	0.144671	215380	271406	285958	0.373131	0.701324	FALSE	FALSE
	COVA3-09	2110.67	827.234	0.39193	1750	3057	1525	0.821611	0.828401	FALSE	FALSE		COVA3-09	1121.33	232.182	0.207059	873	1333	1158	0.552108	0.672702	FALSE	FALSE		COVA3-09	661.333	74.2989	0.112347	607	631	746	0.676815	0.87842	FALSE	FALSE		COVA3-09	288607	41559.7	0.144001	240687	310333	314800	0.638089	0.826391	FALSE	FALSE
	COVA1-24	2099.33	393.894	0.187628	2503	1716	2079	0.812726	0.826271	FALSE	FALSE		COVA3-10	1025	169.337	0.165207	1080	1160	835	0.212358	0.3549	FALSE	FALSE		COVA3-10	718	172.244	0.239894	564	904	686	0.738736	0.888342	FALSE	FALSE		COVA3-10	252954	31323.4	0.123831	228261	242412	288188	0.249709	0.597344	FALSE	FALSE
	Control - No DNA	1665.67	482.459	0.289649	2183	1586	1228	0.543021	0.561429	NA	NA		Control - No DNA	1159.33	68.0392	0.0586882	1186	1210	1082	0.667116	0.733227	NA	NA		Control - No DNA	668.333	141.966	0.212418	564	611	830	0.802832	0.916608	NA	NA		Control - No DNA	267531	36706.6	0.137205	238097	255835	308660	0.643501	0.826391	NA	NA
	Control - Beads Only	2296	968.578	0.421854	3410	1653	1825	0.607603	0.622921	NA	NA		Control - Beads Only	1272.67	304.444	0.239218	1233	990	1595	0.747042	0.799466	NA	NA		Control - Beads Only	708.333	11.0151	0.0155508	701	721	703	0.729416	0.888342	NA	NA		Control - Beads Only	1187	178.11	0.15005	1204	1001	1356	4.78e-07	2.65e-05	NA	NA
	Control - aHER2	787850	77436.6	0.0982886	779320	869198	715031	2.54929e-08	1.07246e-07	NA	NA		Control - aHER2	921.667	111.505	0.120982	1005	965	795	0.0588659	0.113994	NA	NA		Control - aHER2	667.333	70.614	0.105815	586	713	703	0.742712	0.888342	NA	NA		Control - aHER2	287821	8858.58	0.0307781	279906	297390	286167	0.548469	0.802379	NA	NA

## Sheet: Fig2c
		ELISA	Alpha	Alpha Significant Over Background
	COVA1-07	9.54	7584.67	TRUE
	COVA1-16	7.64	1974	TRUE
	COVA1-18	10.22	505600	TRUE
	COVA2-02	8.45	21828	TRUE
	COVA2-04	8.52	21365	TRUE
	COVA2-07	8.56	334800	TRUE
	COVA2-10	6.27	2835.33	TRUE
	COVA2-14	3.05	3973.67	TRUE
	COVA2-15	9.43	469224	TRUE
	COVA2-16	1.46	2281	TRUE
	COVA2-17	11.61	1943	TRUE
	COVA2-18	2.36	2355	TRUE
	COVA2-20	8.27	3711.67	TRUE
	COVA2-25	7.75	35688.7	TRUE
	COVA2-28	10.34	3401.33	TRUE
	COVA2-34	2.6	5215.33	TRUE
	COVA2-37	10.42	3020	TRUE
	COVA2-39	11.57	412893	TRUE
	COVA2-41	9.72	4288	TRUE
	COVA2-43	10.2	4130.67	TRUE
	COVA3-08	0.93	1917	TRUE
	COVA1-01	5.62	1124	FALSE
	COVA1-02	4.02	1332.33	FALSE
	COVA1-03	0.76	1146	FALSE
	COVA1-04	0.69	2113	FALSE
	COVA1-05	0.58	1060.67	FALSE
	COVA1-06	2.49	1126.33	FALSE
	COVA1-08	3.22	1120.33	FALSE
	COVA1-09	6.53	1691.67	FALSE
	COVA1-10	0.72	889.333	FALSE
	COVA1-11	0.54	995	FALSE
	COVA1-12	4.14	1613.67	FALSE
	COVA1-13	0.48	1397	FALSE
	COVA1-14	0.54	1118	FALSE
	COVA1-15	0.47	1305.67	FALSE
	COVA1-17	0.53	1250.67	FALSE
	COVA1-19	11.09	1197	FALSE
	COVA1-20	4.91	1061.33	FALSE
	COVA1-21	1.29	1330	FALSE
	COVA1-22	7.32	945.667	FALSE
	COVA1-23	0.93	1428	FALSE
	COVA1-24	0.58	1105	FALSE
	COVA1-25	3.09	1212.67	FALSE
	COVA1-26	1.85	1801.67	FALSE
	COVA1-27	5.89	1152.33	FALSE
	COVA2-01	0.95	1438	FALSE
	COVA2-03	6.53	977	FALSE
	COVA2-05	7.42	1306	FALSE
	COVA2-06	0.67	1142.67	FALSE
	COVA2-08	0.7	1386	FALSE
	COVA2-09	0.78	1128.33	FALSE
	COVA2-11	3.94	1309.67	FALSE
	COVA2-12	6.42	965	FALSE
	COVA2-13	1.94	1364.67	FALSE
	COVA2-19	0.46	1197	FALSE
	COVA2-21	0.55	1298.33	FALSE
	COVA2-22	1.51	1086	FALSE
	COVA2-23	5.27	1238	FALSE
	COVA2-24	4.19	1360.67	FALSE
	COVA2-26	5.94	898.333	FALSE
	COVA2-27	1.16	1112.67	FALSE
	COVA2-29	10.91	1098.33	FALSE
	COVA2-30	3.74	1201.33	FALSE
	COVA2-31	9.62	1416	FALSE
	COVA2-32	2.32	1739.33	FALSE
	COVA2-33	8.16	1750.67	FALSE
	COVA2-35	0.59	2041.67	FALSE
	COVA2-36	0.53	1035	FALSE
	COVA2-38	10.22	1208.33	FALSE
	COVA2-40	6.79	1387	FALSE
	COVA2-42	0.98	880.333	FALSE
	COVA2-44	6.58	1043.67	FALSE
	COVA2-45	1.81	1774.33	FALSE
	COVA2-46	5.92	1100.67	FALSE
	COVA2-47	1.53	1377	FALSE
	COVA3-01	1.12	1126	FALSE
	COVA3-02	0.65	1488.33	FALSE
	COVA3-03	3.06	1421.33	FALSE
	COVA3-04	1.51	1340.33	FALSE
	COVA3-05	2.98	1061.33	FALSE
	COVA3-06	2.74	1994	FALSE
	COVA3-07	10.5	1930.67	FALSE
	COVA3-09	6.72	1121.33	FALSE
	COVA3-10	2.43	1025	FALSE

## Sheet: Fig2d
		ELISA	Alpha	Alpha Significant Over Background
	COVA1-16	12.68	2748.67	TRUE
	COVA1-18	15.74	40398.7	TRUE
	COVA2-02	13.63	51853.7	TRUE
	COVA2-04	13.54	2332	TRUE
	COVA2-07	13.58	39983	TRUE
	COVA2-15	14.74	74606.3	TRUE
	COVA2-39	15.52	15290.3	TRUE
	COVA1-01	0.52	635.333	FALSE
	COVA1-02	0.54	666	FALSE
	COVA1-03	0.53	821.333	FALSE
	COVA1-04	0.46	1039.33	FALSE
	COVA1-05	0.49	787	FALSE
	COVA1-06	0.46	682.667	FALSE
	COVA1-07	1.3	808	FALSE
	COVA1-08	11.31	736	FALSE
	COVA1-09	0.47	992.667	FALSE
	COVA1-10	5.22	586	FALSE
	COVA1-11	0.56	535.667	FALSE
	COVA1-12	12.99	673.667	FALSE
	COVA1-13	0.44	1007	FALSE
	COVA1-14	0.47	781.333	FALSE
	COVA1-15	0.47	727	FALSE
	COVA1-17	0.56	652.333	FALSE
	COVA1-19	0.45	602.667	FALSE
	COVA1-20	0.47	569	FALSE
	COVA1-21	0.47	542.333	FALSE
	COVA1-22	0.46	640.333	FALSE
	COVA1-23	0.53	800.333	FALSE
	COVA1-24	0.51	660.333	FALSE
	COVA1-25	0.48	623.667	FALSE
	COVA1-26	0.43	679	FALSE
	COVA1-27	0.46	546	FALSE
	COVA2-01	9.65	602.333	FALSE
	COVA2-03	0.57	775	FALSE
	COVA2-05	12.86	859	FALSE
	COVA2-06	0.49	567	FALSE
	COVA2-08	0.71	683.667	FALSE
	COVA2-09	0.52	614.667	FALSE
	COVA2-10	0.47	683.667	FALSE
	COVA2-11	12.35	735.333	FALSE
	COVA2-12	0.49	661	FALSE
	COVA2-13	10.03	648.333	FALSE
	COVA2-14	0.57	693.667	FALSE
	COVA2-16	4.08	758	FALSE
	COVA2-17	12.54	618	FALSE
	COVA2-18	0.44	663.667	FALSE
	COVA2-19	0.61	620.333	FALSE
	COVA2-20	13.14	759.333	FALSE
	COVA2-21	0.54	931.333	FALSE
	COVA2-22	0.49	630.333	FALSE
	COVA2-23	14.99	672.667	FALSE
	COVA2-24	16.21	594.667	FALSE
	COVA2-25	0.4	705.667	FALSE
	COVA2-26	0.64	626.333	FALSE
	COVA2-27	1.28	697.333	FALSE
	COVA2-28	0.43	601.333	FALSE
	COVA2-29	13.49	740.333	FALSE
	COVA2-30	0.47	665	FALSE
	COVA2-31	16.89	606	FALSE
	COVA2-32	1.01	588.333	FALSE
	COVA2-33	0.52	689.333	FALSE
	COVA2-34	0.35	688	FALSE
	COVA2-35	0.46	723.667	FALSE
	COVA2-36	5.56	485.667	FALSE
	COVA2-37	0.9	600.333	FALSE
	COVA2-38	0.63	763.667	FALSE
	COVA2-40	0.36	681.333	FALSE
	COVA2-41	0.51	666	FALSE
	COVA2-42	0.5	618.333	FALSE
	COVA2-43	0.46	595.667	FALSE
	COVA2-44	12.07	622.667	FALSE
	COVA2-45	11.82	729.667	FALSE
	COVA2-46	11.9	722	FALSE
	COVA2-47	0.5	774.667	FALSE
	COVA3-01	0.54	821.667	FALSE
	COVA3-02	0.5	614	FALSE
	COVA3-03	0.88	782.667	FALSE
	COVA3-04	0.57	677.333	FALSE
	COVA3-05	2.04	590.333	FALSE
	COVA3-06	12.18	771.333	FALSE
	COVA3-07	0.83	763.667	FALSE
	COVA3-08	0.72	671.667	FALSE
	COVA3-09	12.57	661.333	FALSE
	COVA3-10	1.68	718	FALSE

## Sheet: Fig2e
		S6P	RBD	Either S6P or RBD Significant Over Background
	COVA1-07	7584.67	808	TRUE
	COVA1-16	1974	2748.67	TRUE
	COVA2-02	21828	51853.7	TRUE
	COVA2-04	21365	2332	TRUE
	COVA2-07	334800	39983	TRUE
	COVA2-10	2835.33	683.667	TRUE
	COVA2-14	3973.67	693.667	TRUE
	COVA2-15	469224	74606.3	TRUE
	COVA2-16	2281	758	TRUE
	COVA2-17	1943	618	TRUE
	COVA2-18	2355	663.667	TRUE
	COVA2-20	3711.67	759.333	TRUE
	COVA2-28	3401.33	601.333	TRUE
	COVA2-41	4288	666	TRUE
	COVA2-43	4130.67	595.667	TRUE
	COVA3-08	1917	671.667	TRUE
	COVA1-18	505600	40398.7	TRUE
	COVA2-25	35688.7	705.667	TRUE
	COVA2-34	5215.33	688	TRUE
	COVA2-37	3020	600.333	TRUE
	COVA2-39	412893	15290.3	TRUE
	COVA1-01	1124	635.333	FALSE
	COVA1-03	1146	821.333	FALSE
	COVA1-04	2113	1039.33	FALSE
	COVA1-09	1691.67	992.667	FALSE
	COVA1-13	1397	1007	FALSE
	COVA1-14	1118	781.333	FALSE
	COVA1-19	1197	602.667	FALSE
	COVA1-21	1330	542.333	FALSE
	COVA1-25	1212.67	623.667	FALSE
	COVA1-26	1801.67	679	FALSE
	COVA1-27	1152.33	546	FALSE
	COVA2-01	1438	602.333	FALSE
	COVA2-03	977	775	FALSE
	COVA2-05	1306	859	FALSE
	COVA2-06	1142.67	567	FALSE
	COVA2-08	1386	683.667	FALSE
	COVA2-09	1128.33	614.667	FALSE
	COVA2-11	1309.67	735.333	FALSE
	COVA2-12	965	661	FALSE
	COVA2-13	1364.67	648.333	FALSE
	COVA2-19	1197	620.333	FALSE
	COVA2-21	1298.33	931.333	FALSE
	COVA2-22	1086	630.333	FALSE
	COVA2-23	1238	672.667	FALSE
	COVA2-24	1360.67	594.667	FALSE
	COVA2-29	1098.33	740.333	FALSE
	COVA2-31	1416	606	FALSE
	COVA2-32	1739.33	588.333	FALSE
	COVA2-36	1035	485.667	FALSE
	COVA2-38	1208.33	763.667	FALSE
	COVA2-42	880.333	618.333	FALSE
	COVA2-44	1043.67	622.667	FALSE
	COVA2-45	1774.33	729.667	FALSE
	COVA2-46	1100.67	722	FALSE
	COVA2-47	1377	774.667	FALSE
	COVA3-01	1126	821.667	FALSE
	COVA3-06	1994	771.333	FALSE
	COVA3-07	1930.67	763.667	FALSE
	COVA3-09	1121.33	661.333	FALSE
	COVA3-10	1025	718	FALSE
	COVA1-02	1332.33	666	FALSE
	COVA1-05	1060.67	787	FALSE
	COVA1-06	1126.33	682.667	FALSE
	COVA1-08	1120.33	736	FALSE
	COVA1-10	889.333	586	FALSE
	COVA1-11	995	535.667	FALSE
	COVA1-12	1613.67	673.667	FALSE
	COVA1-15	1305.67	727	FALSE
	COVA1-17	1250.67	652.333	FALSE
	COVA1-20	1061.33	569	FALSE
	COVA1-22	945.667	640.333	FALSE
	COVA1-23	1428	800.333	FALSE
	COVA1-24	1105	660.333	FALSE
	COVA2-26	898.333	626.333	FALSE
	COVA2-27	1112.67	697.333	FALSE
	COVA2-30	1201.33	665	FALSE
	COVA2-33	1750.67	689.333	FALSE
	COVA2-35	2041.67	723.667	FALSE
	COVA2-40	1387	681.333	FALSE
	COVA3-02	1488.33	614	FALSE
	COVA3-03	1421.33	782.667	FALSE
	COVA3-04	1340.33	677.333	FALSE
	COVA3-05	1061.33	590.333	FALSE

## Sheet: Fig2f
		Neutralization IC50	Alpha	Alpha Significant Over Background
	COVA1-18	0.008	119640	TRUE
	COVA2-07	0.029	178947	TRUE
	COVA2-15	0.008	19400.3	TRUE
	COVA2-39	0.036	188359	TRUE
	COVA1-01	10	306796	FALSE
	COVA1-02	10	287622	FALSE
	COVA1-03	0.42	261958	FALSE
	COVA1-04	10	240284	FALSE
	COVA1-05	10	249795	FALSE
	COVA1-06	10	250922	FALSE
	COVA1-07	10	251323	FALSE
	COVA1-08	10	219640	FALSE
	COVA1-09	10	246805	FALSE
	COVA1-10	10	287688	FALSE
	COVA1-11	10	277113	FALSE
	COVA1-12	1.3	290062	FALSE
	COVA1-13	10	219718	FALSE
	COVA1-14	10	259901	FALSE
	COVA1-15	10	288287	FALSE
	COVA1-16	0.13	252752	FALSE
	COVA1-17	10	278853	FALSE
	COVA1-19	10	261711	FALSE
	COVA1-20	10	272073	FALSE
	COVA1-21	0.04	257460	FALSE
	COVA1-22	0.18	274472	FALSE
	COVA1-23	10	249103	FALSE
	COVA1-24	10	265558	FALSE
	COVA1-25	0.18	250628	FALSE
	COVA1-26	10	276943	FALSE
	COVA1-27	10	276484	FALSE
	COVA2-01	10	276014	FALSE
	COVA2-02	3.1	279472	FALSE
	COVA2-03	10	263207	FALSE
	COVA2-04	0.22	265240	FALSE
	COVA2-05	5.7	276018	FALSE
	COVA2-06	10	284850	FALSE
	COVA2-08	10	251948	FALSE
	COVA2-09	10	280990	FALSE
	COVA2-10	10	281450	FALSE
	COVA2-11	3.7	295808	FALSE
	COVA2-12	10	303265	FALSE
	COVA2-13	3.2	210173	FALSE
	COVA2-14	10	226403	FALSE
	COVA2-16	10	233663	FALSE
	COVA2-17	0.053	249930	FALSE
	COVA2-18	10	232748	FALSE
	COVA2-19	10	253956	FALSE
	COVA2-20	0.73	252318	FALSE
	COVA2-21	10	257814	FALSE
	COVA2-22	10	257429	FALSE
	COVA2-23	10	260525	FALSE
	COVA2-24	10	258833	FALSE
	COVA2-25	10	281132	FALSE
	COVA2-26	10	302616	FALSE
	COVA2-27	10	311780	FALSE
	COVA2-28	10	264875	FALSE
	COVA2-29	0.092	286525	FALSE
	COVA2-30	10	254925	FALSE
	COVA2-31	10	267631	FALSE
	COVA2-32	10	290172	FALSE
	COVA2-33	10	268099	FALSE
	COVA2-34	10	274506	FALSE
	COVA2-35	10	266316	FALSE
	COVA2-36	10	272161	FALSE
	COVA2-37	4	281268	FALSE
	COVA2-38	10	292019	FALSE
	COVA2-40	10	268348	FALSE
	COVA2-41	10	264090	FALSE
	COVA2-42	10	250643	FALSE
	COVA2-43	10	283447	FALSE
	COVA2-44	10	273699	FALSE
	COVA2-45	10	318101	FALSE
	COVA2-46	10	323348	FALSE
	COVA2-47	10	268036	FALSE
	COVA3-01	10	253154	FALSE
	COVA3-02	10	288626	FALSE
	COVA3-03	10	277275	FALSE
	COVA3-04	10	262222	FALSE
	COVA3-05	10	271145	FALSE
	COVA3-06	10	262022	FALSE
	COVA3-07	10	254772	FALSE
	COVA3-08	10	257581	FALSE
	COVA3-09	10	288607	FALSE
	COVA3-10	10	252954	FALSE

## Sheet: Fig3a
	S6P Binding AlphaLISA											RBD Binding AlphaLISA												ACE2 Competition AlphaLISA												Assembly AlphaLISA
	Sample ID	Average	Stadard Deviation	Coefficient of Variation	Replicate 1	Replicate 2	Replicate 3	p-value	FDR corrected p-value	Hit?		Sample ID	Average	Stadard Deviation	Coefficient of Variation	Replicate 1	Replicate 2	Replicate 3	p-value	FDR corrected p-value	Hit?			Sample ID	Average	Stadard Deviation	Coefficient of Variation	Replicate 1	Replicate 2	Replicate 3	p-value	FDR corrected p-value	Hit?			Sample ID	Average	Stadard Deviation	Coefficient of Variation	Replicate 1	Replicate 2	Replicate 3	p-value	FDR corrected p-value	Hit?
	LY-CoV555	1.06425e+06	18045	0.0169555	1043577	1072369	1076818	5.52641e-08	1.22809e-07	TRUE		LY-CoV555	954284	26290.4	0.0275499	929461	951562	981830	3.85056e-07	1.47276e-06	TRUE			LY-CoV555	1526.33	159.287	0.104359	1710	1443	1426	6.09099e-06	1.14597e-05	TRUE			LY-CoV555	261800	3470.91	0.0132578	265703	259059	260639	2.0973e-08	2.27452e-07	TRUE
	CB6	1.159e+06	45640.9	0.0393795	1117613	1207951	1151443	1.60279e-06	2.2897e-06	TRUE		CB6	1.0453e+06	48211.1	0.0461218	993345	1053961	1088593	3.01425e-06	5.48045e-06	TRUE			CB6	7724.67	313.296	0.0405579	7373	7827	7974	6.99758e-06	1.14597e-05	TRUE			CB6	233159	4088.29	0.0175344	235543	235495	228438	6.42925e-08	3.21463e-07	TRUE
	REGN10933	968439	12292.2	0.0126928	954672	972329	978315	1.73691e-08	7.27832e-08	TRUE		REGN10933	742608	21168.5	0.0285056	718489	751233	758103	4.41827e-07	1.47276e-06	TRUE			REGN10933	5308.33	379.792	0.0715465	5035	5742	5148	6.6351e-06	1.14597e-05	TRUE			REGN10933	36760	1128.67	0.0307036	38002	36481	35797	6.75877e-07	1.68969e-06	TRUE
	REGN10987	930071	12499.9	0.0134397	937946	936609	915658	2.18349e-08	7.27832e-08	TRUE		REGN10987	913919	33487.2	0.0366413	879977	914848	946932	1.20349e-06	2.67442e-06	TRUE			REGN10987	13652.7	722.679	0.0529331	12861	14277	13820	8.08282e-06	1.14597e-05	TRUE			REGN10987	224960	3041.28	0.0135192	228025	224913	221943	2.27452e-08	2.27452e-07	TRUE
	S309	964520	4033.43	0.0041818	968952	961064	963545	2.05287e-10	4.10575e-09	TRUE		S309	790514	77783.5	0.098396	733034	759486	879023	6.14826e-05	8.78323e-05	TRUE			S309	35340.3	798.004	0.0225805	36234	34699	35088	1.39068e-05	1.73835e-05	TRUE			S309	209411	3472.39	0.0165817	213119	206236	208877	5.15454e-08	3.21463e-07	TRUE
	AZD8895	1038593	11132.1	0.0107184	1027281	1049536	1038962	8.83152e-09	5.88768e-08	TRUE		AZD8895	882675	26451.9	0.0299678	857205	880810	910010	5.39117e-07	1.54033e-06	TRUE			AZD8895	3371.33	161.853	0.0480085	3557	3297	3260	6.34213e-06	1.14597e-05	TRUE			AZD8895	204702	7345.77	0.0358852	207239	210443	196424	1.12854e-06	2.50787e-06	TRUE
	AZD1061	1105420	11161.9	0.0100974	1093067	1108412	1114781	6.95466e-09	5.88768e-08	TRUE		AZD1061	1.00043e+06	18534.8	0.0185268	979064	1012144	1010092	7.88086e-08	7.88086e-07	TRUE			AZD1061	12678.7	157.748	0.012442	12497	12781	12758	7.82534e-06	1.14597e-05	TRUE			AZD1061	300811	9187.7	0.0305431	302750	308875	290809	5.88287e-07	1.68969e-06	TRUE
	LY-CoV1404	831710	12438.2	0.014955	822672	826563	845896	3.34887e-08	9.5682e-08	TRUE		LY-CoV1404	365925	12969.3	0.0354426	352903	366030	378841	1.06095e-06	2.65236e-06	TRUE			LY-CoV1404	11233	343.645	0.0305925	11499	10845	11355	7.58231e-06	1.14597e-05	TRUE			LY-CoV1404	76989.7	2337.51	0.0303613	79683	75796	75490	6.02073e-07	1.68969e-06	TRUE
	SARS2-38	990569	38426.6	0.0387925	1033676	959908	978123	1.51032e-06	2.2897e-06	TRUE		SARS2-38	1087019	9862.46	0.00907294	1097057	1077342	1086658	4.53462e-09	9.06923e-08	TRUE			SARS2-38	50508.7	23654.4	0.468323	61979	23306	66241	0.000833089	0.000925654	TRUE			SARS2-38	217728	6354.73	0.0291865	210887	223447	218850	4.93635e-07	1.68969e-06	TRUE
	S2P6	9588.33	1112.78	0.116056	10098	10355	8312	0.000181463	0.000226828	TRUE		S2P6	1275.33	180.29	0.141367	1323	1076	1427	0.0983606	0.10929	FALSE			S2P6	192531	15065.7	0.0782511	195501	176201	205890	0.488619	0.514336	FALSE			S2P6	175452	17669	0.100705	186853	155099	184405	6.88894e-05	0.000114816	TRUE
	S2X259	242237	164198	0.677843	288637	378242	59831	0.0636036	0.0669511	FALSE		S2X259	58333	19009	0.32587	57678	77661	39660	0.00641803	0.00755062	TRUE			S2X259	1573.67	607.857	0.386268	2274	1264	1183	6.13851e-06	1.14597e-05	TRUE			S2X259	12160.7	3409.2	0.280346	13750	14485	8247	0.00509054	0.00565616	TRUE
	﻿DH1047	986273	36172.4	0.0366758	1028014	964104	966700	1.20715e-06	2.01191e-06	TRUE		﻿DH1047	749099	88368.6	0.117967	688641	708140	850515	0.000125882	0.000167843	TRUE			﻿DH1047	3160	2992.63	0.947036	6600	1724	1156	7.46663e-06	1.14597e-05	TRUE			﻿DH1047	174311	37485.4	0.215049	161049	145260	216625	0.00132458	0.00165573	TRUE
	﻿C118	1.03972e+06	23738.5	0.0228315	1066382	1031922	1020869	1.816e-07	3.30181e-07	TRUE		﻿C118	1.0979e+06	61248	0.0557863	1168150	1055683	1069877	6.43625e-06	1.07271e-05	TRUE			﻿C118	1363.67	194.582	0.142691	1457	1494	1140	6.07095e-06	1.14597e-05	TRUE			﻿C118	239267	51103.3	0.213582	185505	245083	287214	0.00128137	0.00165573	TRUE
	﻿C022	893428	45018.2	0.0503881	902341	844620	933323	4.29106e-06	5.72141e-06	TRUE		﻿C022	801106	56305.7	0.0702849	780775	757789	864753	1.61737e-05	2.48826e-05	TRUE			﻿C022	5591.33	1816.43	0.324866	7448	3818	5508	7.09611e-06	1.14597e-05	TRUE			﻿C022	134446	55159.4	0.410271	97110	108426	197803	0.0138719	0.014602	TRUE
	S2K14	1.00303e+06	20695.6	0.020633	1024977	983866	1000258	1.21167e-07	2.42334e-07	TRUE		S2K14	673430	15743.4	0.023378	688538	674631	657120	2.00113e-07	1.33408e-06	TRUE			S2K14	1226	91.8205	0.0748944	1281	1277	1120	6.0493e-06	1.14597e-05	TRUE			S2K14	114135	16379.4	0.143509	96644	129112	116650	0.000281649	0.000433307	TRUE
	﻿S2H97	353705	129521	0.366184	465382	384016	211716	0.0091869	0.0108081	TRUE		﻿S2H97	52289	9420.25	0.180157	58323	57110	41434	0.000706209	0.000882761	TRUE			﻿S2H97	1289.33	270.082	0.209474	1207	1591	1070	6.06531e-06	1.14597e-05	TRUE			﻿S2H97	12290.3	2909.27	0.236712	14277	13643	8951	0.00272436	0.00320514	TRUE
	﻿A23-58.1	1114518	14546.7	0.013052	1127530	1117211	1098813	1.94082e-08	7.27832e-08	TRUE		﻿A23-58.1	952441	42113.7	0.0442165	933645	922999	1000680	2.54815e-06	5.09631e-06	TRUE			﻿A23-58.1	3764.67	753.256	0.200086	3742	4529	3023	6.46541e-06	1.14597e-05	TRUE			﻿A23-58.1	206171	8232.15	0.0399287	199652	203440	215422	1.72831e-06	3.45662e-06	TRUE
	﻿B1-182.1	1145401	18170.5	0.0158638	1165942	1131427	1138834	4.23405e-08	1.05851e-07	TRUE		﻿B1-182.1	1.09407e+06	30952.4	0.028291	1115684	1058613	1107917	4.27917e-07	1.47276e-06	TRUE			﻿B1-182.1	12182.3	2353.32	0.193174	11530	14793	10224	8.59474e-06	1.14597e-05	TRUE			﻿B1-182.1	263114	18846.9	0.0716301	264648	243547	281147	1.76699e-05	3.2127e-05	TRUE
	54042-4	6444	3230.22	0.501276	7448	9053	2831	0.0415413	0.046157	TRUE		54042-4	1861.33	856.389	0.460094	1580	2823	1181	0.166257	0.175008	FALSE			54042-4	36717.7	10205.9	0.277955	30909	30742	48502	5.78532e-05	6.80626e-05	TRUE			54042-4	6245.33	937.796	0.150159	6736	6836	5164	0.000738048	0.00105435	TRUE
	Control - Beads Only	916.333	159.954	0.174559	1091	881	777					Control - Beads Only	1020	99.7146	0.0977594	1063	906	1091						Control - No Inhibitor	184558	10078.5	0.054609	174133	194250	185292						Control - Beads Only	1197	31.1929	0.0260593	1230	1193	1168
																								Control - Beads Only	1289	327.657	0.254195	1114	1667	1086

## Sheet: Fig3b
		Wu-Hu-1 (S6P)			Alpha (B.1.1.7)			Beta (B.1.351)			Gamma (P.1)			Delta (B.1.617.2)			Omicron (BA.1)			Omicron (BA.2)			Omicron (BA.2.12.1)			Omicron (BA.4/5)			SARS S2P			MERS S2P			HKU1 S			OC43 S			NL63 S			229E S
		Replicate 1	Replicate 2	Replicate 3	Replicate 1	Replicate 2	Replicate 3	Replicate 1	Replicate 2	Replicate 3	Replicate 1	Replicate 2	Replicate 3	Replicate 1	Replicate 2	Replicate 3	Replicate 1	Replicate 2	Replicate 3	Replicate 1	Replicate 2	Replicate 3	Replicate 1	Replicate 2	Replicate 3	Replicate 1	Replicate 2	Replicate 3	Replicate 1	Replicate 2	Replicate 3	Replicate 1	Replicate 2	Replicate 3	Replicate 1	Replicate 2	Replicate 3	Replicate 1	Replicate 2	Replicate 3	Replicate 1	Replicate 2	Replicate 3	Replicate 1	Replicate 2	Replicate 3
	LY-CoV555	360740	462680	459634	499111	423944	474278	3008	2261	2394	1634	1437	1571	5736	7131	7765	1571	1974	1627	1281	1224	1497	774	1324	1187	1281	1607	1351	1324	1054	1307	1291	1347	1351	1624	1207	1277	1327	1594	1704	1557	1314	1331	1214	1227	1407
	CB6	341394	325176	312535	385653	389478	381929	3115	2798	2961	1381	1524	1414	404611	410869	413951	1554	1331	1461	1261	1261	1607	1194	1491	1401	1241	1541	1274	1487	1251	1457	1467	1394	1424	1421	1091	1241	1371	1421	1654	1484	1624	1464	1511	1381	1454
	REGN10933	176027	138603	137675	268829	274040	270273	1484	1541	1361	1411	1234	1407	281423	287456	273301	1731	1431	1537	1624	1331	1341	1427	1307	1291	1321	1507	1517	1371	1641	1411	1397	1391	1397	1321	1304	1341	1334	1864	1411	1481	1547	1551	1327	1557	1517
	REGN10987	283818	275589	278963	441726	438696	430961	451691	448650	447076	401145	389499	394271	294186	304291	285380	1661	1631	1377	148454	146755	146411	92695	89713	93482	32738	38809	39580	1611	1237	1621	1327	1391	1291	1194	1244	1167	1244	1231	1581	1381	1537	1237	1434	1661	1344
	S309	340051	348081	319097	459193	463399	452192	480651	437554	473451	418035	413318	417208	344520	268153	362561	220091	222113	217057	78165	67511	72052	116886	110669	106928	38752	39637	38108	348676	338896	348978	1607	1424	1404	1344	1537	1464	1737	1737	1507	1547	1611	1604	1657	1451	1531
	AZD8895	315568	311187	299301	448167	447442	441985	286380	394352	401992	265096	259258	266228	267921	305443	296696	1747	1637	1764	1437	1524	1441	1784	1864	1531	1304	1537	1447	1244	1284	1321	1241	1201	1311	1301	1381	1301	1784	1694	1427	1287	1231	1141	1291	1301	1184
	AZD1061	352555	342906	340128	536652	223490	488863	522914	539378	503054	515173	507437	501319	141164	151379	147164	15555	17807	27368	371576	374855	369570	319481	329930	336396	53493	52404	51189	1334	1297	1281	1347	1384	1191	1381	1201	1407	1681	1161	1261	1244	1177	1281	1134	1077	1154
	LY-CoV1404	60086	60553	57454	158322	161599	162442	121365	120270	114795	112955	108170	113416	64761	67097	66925	5409	6677	6754	78664	81634	77157	93715	92908	97571	49533	47328	47737	1381	1374	1304	1274	1274	1421	1467	1367	1327	1417	1461	1327	1387	1317	1234	1207	1144	1201
	SARS2-38	457595	452848	460526	523645	544159	541067	503773	528719	522665	463629	522719	472021	440285	506361	507471	1616	1323	1476	426092	439167	421515	493993	530357	545869	419828	432696	372221	1166	913	836	1160	1053	956	1020	1046	1133	1416	1270	1426	1283	1660	1370	1156	1070	1233
	S2P6	2020	2143	1986	3831	4381	4474	4418	4975	4551	27875	29576	28923	1976	2113	1906	1350	1703	1526	4324	4558	5065	1926	2387	1693	1503	1410	1440	2180	1936	1920	1846	1923	1886	1010	1030	1076	88932	88729	90982	1030	1200	1263	1060	1303	1013
	S2X259	15654	15694	14875	45552	46656	48807	34508	24677	27812	27564	47387	46226	24064	26436	26664	1313	1540	1300	1330	1200	1000	1183	993	1406	1343	1246	1303	2277	2430	2240	1073	920	1030	1130	1210	1146	1186	1110	1213	1200	1253	1336	1160	1326	1270
	DH1047	55111	75484	72230	220599	142714	222763	242460	260471	258133	165614	160602	161042	116241	117953	116719	1146	1220	1563	1056	1246	1190	1856	1346	1226	1270	1403	1233	27929	28418	29064	1363	1520	1133	1290	1123	1316	1230	1230	1063	1410	1283	1420	1140	1393	1313
	C118	216881	185926	206223	348490	352687	351941	373321	375807	368381	282952	278015	275137	257801	258278	258230	4728	4651	4701	7540	7110	8034	8021	8391	8455	5498	5979	5548	2267	2170	2000	1090	1003	1016	1010	1076	1186	1336	1130	1260	1230	1146	1383	1150	1293	1286
	C022	20500	20192	21446	61743	59668	59900	95552	93711	92630	29783	49435	36103	40014	41185	39347	1113	1120	1223	1073	1033	1196	1433	1320	1290	1343	1296	1303	973	1060	1210	1026	1060	913	1136	973	1006	1143	1306	1203	1363	1173	1240	1116	1203	1153
	S2K146	167888	161967	169684	253794	268083	270760	100508	103437	102680	63374	102900	64121	196028	193241	195370	29261	31076	28665	23543	24272	21626	74689	60714	74986	1266	1420	1103	1073	1033	1073	1223	1286	1086	1670	980	1203	1126	1300	1110	1260	1283	1313	1153	1310	1193
	S2H97	28153	54136	48834	123807	135030	130287	141333	97104	92461	113567	118183	119153	90266	91205	84996	1773	1886	3427	1016	1176	1153	1080	1153	1086	1110	1033	983	12808	9743	9139	1043	1443	900	1026	1213	966	926	1210	1136	1123	1226	1066	1063	1146	1080
	A23-58.1	213694	210808	210605	319588	323814	325936	291206	292322	291339	173114	169298	169309	256456	259527	239120	1940	1710	2000	1376	1580	1196	1903	1630	1466	1160	1776	1020	913	1113	1126	1000	906	940	1126	1120	933	1100	1136	1383	1220	1110	1736	1320	1260	1093
	B1-182.1	269624	241907	262492	398512	404137	410243	398187	391425	390971	262772	255664	258105	295207	289539	298893	1520	1323	1530	1196	1370	1376	1216	1080	1190	1180	1090	2060	1173	1043	1040	1013	1040	1010	1210	1023	893	1116	1086	1323	1226	1303	1093	1096	1280	1036
	54042-4	4464	4121	4294	3110	3100	2880	2890	2517	2520	2347	2940	2657	5031	4821	4985	1220	1163	1180	2270	2073	2287	1930	2387	1623	2953	2033	2143	980	1026	1000	1006	1033	1033	1250	1436	1016	1286	1176	1130	1156	1193	1443	1410	1193	1310
	Negative Control - αHER2	1153	1016	1223	1013	950	1040	1130	1086	1113	1040	1280	1190	1103	1133	1143	1016	1340	1163	1200	1140	953	1193	1230	1210	1163	1286	1180	1053	1033	996	1050	1230	1156	1120	1043	1136	1180	1106	1313	1086	1320	1053	1063	1186	1236

## Sheet: Fig4a
	S6P Binding AlphaLISA													RBD Binding AlphaLISA													ACE2 Competition AlphaLISA													Assembly AlphaLISA
		Sample ID	Average	Stadard Deviation	Coefficient of Variation	Replicate 1	Replicate 2	Replicate 3	p-value	FDR corrected p-value	Hit?				Sample ID	Average	Stadard Deviation	Coefficient of Variation	Replicate 1	Replicate 2	Replicate 3	p-value	FDR corrected p-value	Hit?				Sample ID	Average	Stadard Deviation	Coefficient of Variation	Replicate 1	Replicate 2	Replicate 3	p-value	FDR corrected p-value	Hit?				Sample ID	Average	Stadard Deviation	Coefficient of Variation	Replicate 1	Replicate 2	Replicate 3	p-value	FDR corrected p-value
		SC2-3	484844	41135.8	0.0848434	443622	485016	525893	2.60899e-12	3.07733e-11	TRUE				SC2-3	1.20138e+06	35385.7	0.0294543	1227583	1215427	1161126	5.61305e-12	1.11325e-10	TRUE				SC2-3	122707	28190.6	0.229739	93394	149622	125106	0.00206592	0.0351207	TRUE				SC2-1	69894.3	30468.8	0.435927	92701	81691	35291	0.000559253	0.000568813
		SC2-4	1.14859e+06	40538.6	0.0352943	1165590	1102315	1177854	4.10653e-16	9.77354e-15	TRUE				SC2-4	1.20916e+06	88940.6	0.0735555	1227326	1112542	1287619	3.35185e-09	3.9887e-08	TRUE				SC2-4	108232	10668.4	0.0985695	98301	119510	106886	2.41922e-05	0.000719717	TRUE				SC2-2	102161	3948.62	0.0386509	104723	97614	104147	4.0846e-11	4.4188e-10
		SC2-9	1.04343e+06	31823.1	0.0304986	1053952	1007678	1068659	9.55314e-17	3.04934e-15	TRUE				SC2-9	1230430	22837.8	0.0185609	1248995	1204928	1237367	2.21854e-13	9.0856e-12	TRUE				SC2-9	3697	445.839	0.120595	3755	3225	4111	1.78314e-08	2.12193e-06	TRUE				SC2-3	399296	15306.2	0.038333	405609	381843	410436	3.59783e-11	4.28142e-10
		SC2-16	1466.33	250.769	0.171018	1601	1177	1621	0.000135384	0.000619641	TRUE				SC2-21	192671	14431.4	0.0749015	178494	192176	207344	3.91499e-09	4.00386e-08	TRUE				SC2-25	96523.7	5568.1	0.0576864	102211	96277	91083	4.07305e-06	0.000242346	TRUE				SC2-4	346575	19727.6	0.0569215	367759	328730	343236	5.71181e-10	3.11071e-09
		SC2-19	10481	2285.48	0.21806	9404	13106	8933	6.51072e-08	4.07777e-07	TRUE				SC2-22	10741.7	1607.07	0.149611	10618	12407	9200	8.93145e-07	5.90468e-06	TRUE				SC2-28	112886	2805.18	0.0248497	109859	115398	113401	1.31197e-05	0.000520414	TRUE				SC2-5	98819	7573.4	0.0766391	101939	104334	90184	4.82941e-09	1.74152e-08
		SC2-22	1211.67	232.027	0.191494	1424	1247	964	0.00446636	0.0147638	TRUE				SC2-25	1080146	21422.5	0.019833	1058084	1081488	1100866	3.53078e-13	1.05041e-11	TRUE				SC2-31	125468	15599.7	0.124332	116462	143481	116461	0.000331909	0.00658286	TRUE				SC2-6	297113	26703.1	0.0898752	275130	289379	326829	1.38154e-08	3.91437e-08
		SC2-25	1.02631e+06	31521.8	0.0307137	1000258	1017317	1061348	1.02499e-16	3.04934e-15	TRUE				SC2-28	805635	31563.7	0.0391786	824794	769205	822907	4.13783e-11	7.0343e-10	TRUE				SC2-75	66549	34932.2	0.52491	92969	26943	79735	0.00010162	0.00241857	TRUE				SC2-7	44877	4470.69	0.099621	45072	49247	40312	3.31896e-08	7.74424e-08
		SC2-28	1234	106.438	0.0862543	1317	1271	1114	0.000583674	0.00239508	TRUE				SC2-31	1.03988e+06	19386.3	0.0186428	1055961	1018353	1045325	2.29049e-13	9.0856e-12	TRUE				SC2-78	135332	26886.5	0.19867	108282	135663	162052	0.00614064	0.0811929	TRUE				SC2-8	249573	33830.1	0.135552	211100	274669	262951	2.38758e-07	3.94614e-07
		SC2-30	1860	185.453	0.0997062	1661	1891	2028	5.3963e-07	2.91891e-06	TRUE				SC2-35	680582	111932	0.164465	627432	605127	809186	8.79898e-07	5.90468e-06	TRUE																	SC2-9	250997	26373.3	0.105074	257258	222057	273677	4.1069e-08	9.22116e-08
		SC2-31	909267	13043	0.0143445	894207	916699	916896	5.08882e-20	6.05569e-18	TRUE				SC2-41	1174031	55523.3	0.0472929	1180701	1115474	1225918	1.53782e-10	2.28751e-09	TRUE				SC2-1	186380	6876.89	0.0368971	187954	192334	178853	0.502737	0.819531	FALSE				SC2-10	162629	18640	0.114617	153429	150377	184080	7.63119e-08	1.4647e-07
		SC2-35	1874	515.111	0.274872	1921	1337	2364	0.000123166	0.000586271	TRUE				SC2-44	906292	48755.1	0.0537962	900643	860608	957626	3.78815e-10	5.00878e-09	TRUE				SC2-2	173022	8141.36	0.0470538	163650	178342	177075	0.261672	0.753291	FALSE				SC2-11	91471.7	11310.3	0.123649	102680	80062	91673	1.34063e-07	2.45439e-07
		SC2-38	6720.67	498.725	0.0742076	6761	7198	6203	7.16876e-12	7.10902e-11	TRUE				SC2-45	790204	60421.9	0.0764637	789519	730128	850966	4.4037e-09	4.03108e-08	TRUE				SC2-5	193136	24041	0.124477	217267	192955	169186	0.330172	0.753291	FALSE				SC2-12	212081	20478.9	0.0965615	211165	192076	233003	2.29935e-08	5.67859e-08
		SC2-41	229534	14481.1	0.063089	242640	231975	213988	1.39474e-13	1.84416e-12	TRUE				SC2-46	497403	37535.7	0.0754633	460498	535539	496171	4.03751e-09	4.00386e-08	TRUE				SC2-6	179698	3536.88	0.0196823	175842	180462	182791	0.779254	0.902146	FALSE				SC2-13	207829	14133.9	0.0680075	203512	196357	223618	2.00808e-09	7.70845e-09
		SC2-44	632043	54115.6	0.0856201	692084	617016	587029	2.84459e-12	3.07733e-11	TRUE				SC2-55	6808	3210.44	0.471569	4978	4931	10515	0.00188882	0.00802747	TRUE				SC2-7	187195	5337.98	0.0285156	183038	193215	185333	0.422804	0.774057	FALSE				SC2-14	9481.33	1217.37	0.128397	10885	8845	8714	4.33342e-07	6.73241e-07
		SC2-45	860107	105733	0.122931	738077	924457	917786	1.02242e-10	9.35909e-10	TRUE				SC2-75	1.15478e+06	114852	0.099458	1217292	1022228	1224809	2.73238e-08	2.32252e-07	TRUE				SC2-8	182128	13952	0.0766058	174814	198216	173353	0.947907	0.955941	FALSE				SC2-15	289376	18402.7	0.0635947	274662	283455	310010	1.2437e-09	5.48151e-09
		SC2-46	3386.33	1102.73	0.325641	2835	4656	2668	1.96939e-05	9.98712e-05	TRUE				SC2-78	149480	55982.1	0.374513	93941	148603	205895	0.000207738	0.00107482	TRUE				SC2-10	185977	16100.6	0.0865731	176027	204553	177352	0.630173	0.835889	FALSE				SC2-16	321834	34537	0.107313	302598	301199	361706	4.7192e-08	1.02106e-07
		SC2-55	1317.33	187.836	0.142588	1271	1157	1524	0.000417636	0.00177495	TRUE				SC2-89	37232.7	8084.87	0.217144	46525	31809	33364	6.81571e-06	4.26879e-05	TRUE				SC2-11	176815	10127.9	0.0572797	173231	188248	168967	0.53892	0.824515	FALSE				SC2-17	223764	36632.7	0.163712	203474	201765	266052	8.75221e-07	1.17024e-06
		SC2-56	3217	1028.38	0.319669	3168	4269	2214	2.01421e-05	9.98712e-05	TRUE				SC2-110	1006278	18374.4	0.0182597	1024088	1007359	987387	1.98121e-13	9.0856e-12	TRUE				SC2-12	172431	6058.47	0.0351356	171178	167097	179018	0.214378	0.726438	FALSE				SC2-18	210646	19050.2	0.0904367	188915	218559	224465	1.45909e-08	4.03795e-08
		SC2-59	12203.7	441.109	0.0361456	12215	11757	12639	3.79057e-15	7.51797e-14	TRUE				SC2-111	251518	37384.7	0.148636	292398	219068	243089	4.47045e-07	3.3249e-06	TRUE				SC2-13	179546	4540.01	0.025286	184017	174940	179681	0.765088	0.902146	FALSE				SC2-19	219974	20517.4	0.0932722	217448	200836	241637	1.80509e-08	4.77345e-08
		SC2-62	33464	8035.28	0.240117	38034	38172	24186	8.88247e-08	5.28507e-07	TRUE				SC2-116	142321	15785.7	0.110917	158713	127221	141028	6.05815e-08	4.80613e-07	TRUE				SC2-14	188567	22924.9	0.121574	171827	214696	179178	0.53443	0.824515	FALSE				SC2-20	220241	38326.2	0.174019	194191	202283	264249	1.3285e-06	1.71838e-06
		SC2-64	7574.67	1434.56	0.189389	7511	6173	9040	2.53343e-08	1.7734e-07	TRUE				SC2-118	747770	15382.2	0.0205707	744227	734469	764615	4.57243e-13	1.08824e-11	TRUE				SC2-15	172296	3657.71	0.0212292	175347	168241	173299	0.192994	0.726438	FALSE				SC2-21	167601	26774.5	0.159751	175250	137834	189718	7.49171e-07	1.06133e-06
		SC2-68	7451.33	290.775	0.0390233	7515	7134	7705	4.77115e-14	7.09709e-13	TRUE																	SC2-16	168915	7630.22	0.0451721	168982	161251	176511	0.110108	0.655142	FALSE				SC2-22	274196	42287.5	0.154223	266220	236465	319904	5.77811e-07	8.59494e-07
		SC2-70	1316.33	372.634	0.283085	1044	1741	1164	0.00538777	0.0166836	TRUE				SC2-12	2482.67	995.094	0.400817	3614	1743	2091	0.00488395	0.0181622	FALSE				SC2-17	177233	15715.1	0.0886693	159454	189269	182975	0.631382	0.835889	FALSE				SC2-23	20046.7	4219.91	0.210504	19768	24399	15973	6.99443e-06	8.00324e-06
		SC2-75	1.05647e+06	17354.1	0.0164265	1055051	1039870	1074491	1.96885e-19	1.17146e-17	TRUE				SC2-14	1967	401.533	0.204135	2307	2070	1524	0.000482286	0.00239134	FALSE				SC2-18	183699	23376.8	0.127256	170563	210689	169845	0.850088	0.924807	FALSE				SC2-24	257693	11711.3	0.0454468	261419	244572	267088	1.19616e-10	9.48957e-10
		SC2-78	454476	65389.6	0.143879	399469	437185	526773	4.86462e-10	3.85926e-09	TRUE				SC2-49	2340.33	448.385	0.19159	2813	2287	1921	0.000126053	0.000714299	FALSE				SC2-19	180978	12898.8	0.0712727	169310	194829	178795	0.942609	0.955941	FALSE				SC2-25	294955	11769	0.039901	294950	283188	306726	4.7982e-11	4.75821e-10
		SC2-80	1756.33	645.435	0.36749	2371	1814	1084	0.00129794	0.0049824	TRUE				SC2-60	2078	325.461	0.156622	2413	1763	2058	9.45419e-05	0.000562524	FALSE				SC2-20	183827	25399.1	0.138168	160003	210552	180926	0.849812	0.924807	FALSE				SC2-26	43737.3	4123.11	0.0942698	43358	39817	48037	2.27682e-08	5.67859e-08
		SC2-82	5062.33	491.246	0.0970394	4629	5596	4962	1.69826e-10	1.44353e-09	TRUE				SC2-80	2528	1099.38	0.434883	1266	3040	3278	0.00685529	0.0230022	FALSE				SC2-21	179490	9266.67	0.0516278	171465	189632	177373	0.780849	0.902146	FALSE				SC2-27	19671.7	2687.37	0.136611	21717	20670	16628	3.7803e-07	6.07913e-07
		SC2-96	1221.67	170.251	0.139359	1057	1397	1211	0.00165893	0.00616914	TRUE				SC2-96	3243	1277.06	0.393791	4714	2597	2418	0.00212093	0.00870313	FALSE				SC2-22	198341	15667	0.0789902	205322	180397	209304	0.0933941	0.584942	FALSE				SC2-28	288410	10392.9	0.0360353	296851	276802	291577	2.3556e-11	3.50395e-10
		SC2-99	6360.33	1175.89	0.184879	6711	7321	5049	2.70516e-08	1.78841e-07	TRUE				SC2-105	2122.33	644.424	0.303639	2817	2006	1544	0.00227062	0.00900679	FALSE				SC2-23	190770	9845.2	0.0516078	193551	179833	198925	0.248579	0.753291	FALSE				SC2-29	265235	33393.4	0.125901	301025	234913	259768	1.43216e-07	2.54368e-07
		SC2-104	1260.67	48.8092	0.0387169	1231	1234	1317	0.000204956	0.000903324	TRUE				SC2-1	1162.33	106.162	0.0913351	1050	1176	1261	0.029821	0.0771456	FALSE				SC2-24	195966	6029.15	0.0307663	193818	202775	191305	0.068477	0.509297	FALSE				SC2-30	299031	33728.1	0.112791	298963	265337	332793	6.67477e-08	1.3935e-07
		SC2-106	3658.33	692.411	0.18927	3775	2915	4285	1.51291e-07	8.57315e-07	TRUE				SC2-2	1463.33	179.023	0.122339	1406	1320	1664	0.00117158	0.00516364	FALSE				SC2-26	187152	2308.72	0.012336	188406	188563	184488	0.408719	0.772025	FALSE				SC2-31	309784	8958.76	0.0289194	304715	304509	320128	5.05072e-12	1.00173e-10
		SC2-110	772533	37173.4	0.0481188	804163	781848	731588	9.10453e-15	1.54777e-13	TRUE				SC2-5	1788	807.441	0.451589	2617	1743	1004	0.0293543	0.0771456	FALSE				SC2-27	186515	1220.68	0.00654467	187635	186697	185214	0.458889	0.791418	FALSE				SC2-32	2276	370.652	0.162852	2690	2163	1975	0.000230889	0.00023892
		SC2-118	414424	60282.8	0.145462	451588	446814	344870	5.42666e-10	4.03608e-09	TRUE				SC2-6	1553.67	975.433	0.627827	2680	990	991	0.141353	0.254864	FALSE				SC2-29	178838	14317.6	0.0800594	180770	192091	163652	0.751423	0.902146	FALSE				SC2-33	10998.7	4378.51	0.398095	10073	7157	15766	0.00057424	0.000579107
															SC2-7	1029.67	184.609	0.17929	1186	826	1077	0.363918	0.465659	FALSE				SC2-30	181528	1373.89	0.00756847	182826	180089	181668	0.994612	0.994612	FALSE				SC2-34	34752.3	4397.67	0.126543	29676	37403	37178	1.83161e-07	3.06989e-07
		SC2-7	601.667	74.3326	0.123544	567	687	551	0.00731965	0.0217759	FALSE				SC2-8	1491.33	34.8186	0.0233473	1500	1453	1521	0.000159348	0.000861926	FALSE				SC2-32	184029	4549.82	0.0247234	180335	189111	182640	0.717537	0.880278	FALSE				SC2-35	319746	20340.4	0.0636143	311994	304422	342823	1.24298e-09	5.48151e-09
		SC2-14	595.333	45.0148	0.0756128	594	641	551	0.00535152	0.0166836	FALSE				SC2-10	2199	1336.58	0.607813	3644	1946	1007	0.0419209	0.0997718	FALSE				SC2-33	185912	7272.9	0.0391202	186745	192732	178258	0.547367	0.824515	FALSE				SC2-36	40542.3	3961.17	0.0977045	36405	44300	40922	2.96467e-08	7.0559e-08
		SC2-26	1090.67	164.446	0.150775	1111	917	1244	0.0191316	0.0464625	FALSE				SC2-11	917.667	125.001	0.136216	1043	793	917	0.895209	0.918361	FALSE				SC2-34	188499	13172.6	0.0698818	178130	203321	184046	0.416486	0.774057	FALSE				SC2-37	81068.7	4725.71	0.0582926	76418	80922	85866	7.33305e-10	3.63597e-09
		SC2-27	564	60.6548	0.107544	597	601	494	0.00286463	0.00973975	FALSE				SC2-13	1264.67	265.108	0.209627	1450	1383	961	0.032067	0.0794993	FALSE				SC2-35	157623	17371.4	0.110208	144937	177422	150510	0.0337275	0.334464	FALSE				SC2-38	335570	53364.6	0.159027	275016	355961	375732	7.09119e-07	1.01669e-06
		SC2-50	641.667	84.949	0.132388	614	737	574	0.0195579	0.0465477	FALSE				SC2-15	1521	402.195	0.264428	1770	1736	1057	0.0102282	0.031209	FALSE				SC2-36	186885	20717.4	0.110857	176458	210744	173452	0.6132	0.835889	FALSE				SC2-39	157725	14121	0.0895293	159855	142660	170660	1.37842e-08	3.91437e-08
		SC2-52	565	33.0454	0.0584875	567	531	597	0.00254429	0.00917487	FALSE				SC2-16	947.667	163.58	0.172613	1016	1066	761	0.8602	0.89012	FALSE				SC2-37	178835	6916.67	0.0386763	176536	186608	173360	0.699818	0.867483	FALSE				SC2-40	205978	26116.8	0.126794	195154	187014	235767	1.51698e-07	2.64426e-07
		SC2-63	1124	147.034	0.130813	1234	1181	957	0.00821481	0.0232753	FALSE				SC2-17	947.667	94.511	0.0997302	946	1043	854	0.837049	0.873762	FALSE				SC2-38	123279	95499.6	0.77466	173713	13136	182989	0.155642	0.726438	FALSE				SC2-41	440469	7703.76	0.0174899	441257	432402	447749	1.4867e-13	8.84586e-12
		SC2-71	599.667	89.9185	0.149947	501	621	677	0.0078415	0.0227595	FALSE				SC2-18	868.667	110.821	0.127576	956	906	744	0.501665	0.585276	FALSE				SC2-39	190773	26121.3	0.136923	173112	220779	178429	0.457644	0.791418	FALSE				SC2-42	234907	30153	0.128361	217826	217173	269723	1.6432e-07	2.79343e-07
		SC2-72	613	73.4302	0.119788	561	697	581	0.00942166	0.0254813	FALSE				SC2-19	1182.33	125.962	0.106536	1260	1250	1037	0.0254664	0.0721547	FALSE				SC2-40	176096	15452.2	0.0877485	158959	188967	180362	0.543821	0.824515	FALSE				SC2-43	334997	12414.6	0.0370588	349320	328346	327325	2.85265e-11	3.77183e-10
		SC2-76	1139.67	68.3106	0.0599391	1184	1061	1174	0.00283745	0.00973975	FALSE				SC2-20	929	91.3072	0.0982854	1000	826	961	0.992272	0.992272	FALSE				SC2-41	168691	23874.9	0.14153	152306	196084	157683	0.279925	0.753291	FALSE				SC2-44	121403	4237.6	0.0349052	122914	116617	124678	1.97493e-11	3.35738e-10
		SC2-81	598.667	30.4357	0.0508392	611	564	621	0.00546772	0.0166836	FALSE				SC2-23	1418	108.222	0.0763202	1530	1410	1314	0.000747736	0.00342233	FALSE				SC2-42	197154	33186.8	0.16833	184585	172087	234789	0.303504	0.753291	FALSE				SC2-45	201061	23782.5	0.118285	183359	191730	228094	9.39796e-08	1.77517e-07
		SC2-83	659.667	40.4516	0.0613213	614	691	674	0.0240386	0.0554568	FALSE				SC2-24	1280	362.062	0.282861	960	1673	1207	0.0600496	0.131054	FALSE				SC2-43	161737	31147.8	0.192583	158625	132262	194324	0.180874	0.726438	FALSE				SC2-46	323640	16744.9	0.0517393	337923	305212	327786	2.93856e-10	1.94271e-09
		SC2-85	615	151.433	0.246233	777	591	477	0.0186625	0.0462675	FALSE				SC2-26	1599.67	355.148	0.222014	1896	1206	1697	0.00335887	0.0128937	FALSE				SC2-44	151819	26712.9	0.175952	126672	148924	179862	0.0409285	0.347893	FALSE				SC2-47	146562	7674.94	0.0523665	155174	140445	144067	3.30196e-10	2.06807e-09
		SC2-88	607.333	102.144	0.168184	564	724	534	0.0102519	0.0271105	FALSE				SC2-27	1593.67	1102.44	0.691766	2847	1160	774	0.160962	0.2752	FALSE				SC2-45	158369	5314.93	0.0335604	153853	164226	157028	0.00981157	0.116758	FALSE				SC2-48	15090.3	2545.52	0.168686	18003	13292	13976	1.82572e-06	2.28696e-06
		SC2-95	660.667	35.1188	0.0531567	694	624	664	0.0242332	0.0554568	FALSE				SC2-29	1304.67	183.309	0.140503	1410	1093	1411	0.0080986	0.0260468	FALSE				SC2-46	182179	6692.55	0.0367362	186094	174451	185991	0.931191	0.955274	FALSE				SC2-49	175435	5047.94	0.0287738	177198	169742	179365	4.99673e-12	1.00173e-10
		SC2-100	531.667	25.0067	0.0470345	507	531	557	0.00118226	0.00468963	FALSE				SC2-30	1109	200.905	0.181159	920	1320	1087	0.138252	0.253108	FALSE				SC2-47	185873	5141.99	0.0276641	185756	180790	191072	0.534477	0.824515	FALSE				SC2-50	123070	11849.4	0.0962815	109401	130430	129379	2.31806e-08	5.67859e-08
		SC2-101	619.333	32.1921	0.0519787	584	647	627	0.00894433	0.0247529	FALSE				SC2-32	1289	153.366	0.11898	1360	1113	1394	0.00695864	0.0230022	FALSE				SC2-48	188827	4537.65	0.0240307	193972	187115	185395	0.302564	0.753291	FALSE				SC2-51	41795.3	3949.7	0.094501	43465	44636	37285	2.33824e-08	5.67859e-08
		SC2-103	634	89.7162	0.141508	731	617	554	0.0169539	0.0429259	FALSE				SC2-33	1556.67	1023.4	0.657428	2737	1016	917	0.155748	0.2752	FALSE				SC2-49	190949	7869.86	0.0412144	199461	189450	183937	0.219763	0.726438	FALSE				SC2-52	20809.3	1624.2	0.0780515	22623	20316	19489	7.97889e-09	2.54031e-08
		SC2-115	627.333	52.0801	0.0830182	624	681	577	0.0116716	0.0301938	FALSE				SC2-34	1036.33	194.706	0.187879	1026	1236	847	0.346133	0.457664	FALSE				SC2-50	185801	8560.06	0.0460712	188614	176188	192600	0.5688	0.830506	FALSE				SC2-53	127934	19886.9	0.155446	123172	110861	149770	6.30675e-07	9.15248e-07
		SC2-1	1127.67	300.222	0.266233	1301	1301	781	0.035498	0.0754331	FALSE				SC2-36	1365.67	474.104	0.347159	1910	1043	1144	0.0599654	0.131054	FALSE				SC2-51	178360	3383.46	0.0189698	175299	177788	181993	0.632185	0.835889	FALSE				SC2-54	25497.7	3926.37	0.153989	25272	29532	21689	7.70569e-07	1.0788e-06
		SC2-2	1026.33	165.425	0.16118	941	1217	921	0.0688072	0.124061	FALSE				SC2-37	1131	149.171	0.131893	1303	1053	1037	0.0702024	0.145628	FALSE				SC2-52	188389	3345.8	0.01776	185762	192156	187250	0.323291	0.753291	FALSE				SC2-55	259090	47164.3	0.182038	204730	289132	283409	1.79552e-06	2.27306e-06
		SC2-5	928.667	265.925	0.286352	824	1231	731	0.478677	0.548944	FALSE				SC2-38	920	152.148	0.165378	1093	860	807	0.920398	0.936131	FALSE				SC2-53	184633	7185.15	0.0389159	176700	190704	186494	0.668575	0.854495	FALSE				SC2-56	112097	32546	0.290339	79344	112514	144432	4.20812e-05	4.55243e-05
		SC2-6	760.667	153.08	0.201244	934	704	644	0.311537	0.386176	FALSE				SC2-39	955.667	171.643	0.179606	1153	873	841	0.802734	0.845357	FALSE				SC2-54	188271	10923.5	0.0580199	179860	200617	184337	0.402841	0.772025	FALSE				SC2-57	233859	16245.9	0.0694685	224370	224590	252618	2.31825e-09	8.62101e-09
		SC2-8	1004	291.512	0.29035	1297	714	1001	0.200698	0.27771	FALSE				SC2-40	1666	795.727	0.477627	2497	1590	911	0.049314	0.115066	FALSE				SC2-55	182806	4359.79	0.0238493	179152	187632	181634	0.854864	0.924807	FALSE				SC2-58	179640	3679.67	0.0204836	183858	177086	177977	4.65769e-13	1.84755e-11
		SC2-10	1037	265.141	0.255681	977	1327	807	0.109249	0.172618	FALSE				SC2-42	1772.33	1028.72	0.580435	2930	963	1424	0.0709782	0.145628	FALSE				SC2-56	187884	12594.1	0.0670312	180041	202411	181200	0.449921	0.791418	FALSE				SC2-59	122949	17786.1	0.144662	117854	108267	142727	3.86127e-07	6.12654e-07
		SC2-11	805	374.556	0.465287	607	1237	571	0.738185	0.805909	FALSE				SC2-43	1092.33	414.722	0.379666	883	1570	824	0.381423	0.477782	FALSE				SC2-57	173023	7701.69	0.0445125	178195	164172	176703	0.25728	0.753291	FALSE				SC2-60	252114	10448.3	0.0414427	247347	244900	264096	6.28524e-11	5.75341e-10
		SC2-12	700.667	44.411	0.0633839	684	667	751	0.0642335	0.12133	FALSE				SC2-47	1137.67	243.644	0.214161	1086	1403	924	0.124479	0.231454	FALSE				SC2-58	183582	5165.18	0.0281355	178188	184075	188483	0.769099	0.902146	FALSE				SC2-61	289225	44883.5	0.155186	240075	328039	299560	6.02062e-07	8.84511e-07
		SC2-13	689.667	70.6847	0.102491	754	701	614	0.0545476	0.104696	FALSE				SC2-48	855.667	95.191	0.111248	873	753	941	0.404724	0.496516	FALSE				SC2-59	189199	13867.3	0.0732951	178937	204975	183684	0.382621	0.771728	FALSE				SC2-62	42348.3	14146.2	0.334043	26078	49230	51737	0.000115856	0.000123097
		SC2-15	724	67.2235	0.0928501	801	677	694	0.116438	0.179949	FALSE				SC2-50	876.667	133.751	0.152568	1030	816	784	0.576892	0.653811	FALSE				SC2-60	165678	44309.1	0.267442	114931	196697	185405	0.403793	0.772025	FALSE				SC2-63	275293	31258.1	0.113545	246101	271505	308272	7.00597e-08	1.43184e-07
		SC2-17	738.333	16.2891	0.0220619	731	757	727	0.1452	0.218719	FALSE				SC2-51	1040	189.523	0.182234	890	1253	977	0.32503	0.434591	FALSE				SC2-61	187370	19838.3	0.105878	168012	207656	186442	0.572212	0.830506	FALSE				SC2-64	313242	27818	0.0888069	318332	283230	338163	1.26957e-08	3.77697e-08
		SC2-18	689.667	28.9194	0.0419325	684	664	721	0.0478165	0.0948361	FALSE				SC2-52	905.667	109.226	0.120603	786	1000	931	0.786992	0.845357	FALSE				SC2-62	197785	14475.1	0.0731864	182525	211321	199508	0.0928931	0.584942	FALSE				SC2-65	34843	12851.8	0.368849	36187	21372	46970	0.000224197	0.000234031
		SC2-20	709.667	8.0829	0.0113897	711	701	717	0.0749382	0.133099	FALSE				SC2-53	1107.67	247.807	0.22372	1026	1386	911	0.182921	0.294156	FALSE				SC2-63	185021	2370.25	0.0128108	182388	186985	185689	0.604135	0.835889	FALSE				SC2-66	164510	18162.5	0.110404	161018	148347	184165	5.88566e-08	1.2507e-07
		SC2-21	974	213.914	0.219624	1011	1167	744	0.223853	0.304284	FALSE				SC2-54	1411	697.89	0.494607	2170	1266	797	0.122932	0.231454	FALSE				SC2-64	199921	5065.85	0.0253393	195052	199547	205163	0.0268924	0.290926	FALSE				SC2-67	126130	25098.1	0.198985	134622	97888	145881	3.39025e-06	4.07515e-06
		SC2-23	796.333	68.8864	0.0865045	717	841	831	0.47975	0.548944	FALSE				SC2-56	1586.67	1115.43	0.703002	2873	1000	887	0.169004	0.277012	FALSE				SC2-65	202541	19297.8	0.0952785	193205	189686	224731	0.0659306	0.509297	FALSE				SC2-68	241036	14906.1	0.0618418	257171	227778	238160	1.0294e-09	4.89996e-09
		SC2-24	1149.67	793.32	0.690043	644	2064	741	0.253383	0.335028	FALSE				SC2-57	1203.33	361.565	0.30047	1576	1180	854	0.123294	0.231454	FALSE				SC2-66	192692	23445.2	0.121672	193105	169043	215928	0.340238	0.753291	FALSE				SC2-69	91815	11429.2	0.124481	80696	91218	103531	1.40367e-07	2.53086e-07
		SC2-29	830.667	84.216	0.101384	794	927	771	0.79766	0.845412	FALSE				SC2-58	1138	284.954	0.250399	1463	1020	931	0.157547	0.2752	FALSE				SC2-67	197905	4544.19	0.0229615	197009	202830	193875	0.0407139	0.347893	FALSE				SC2-70	151728	3497.93	0.0230539	147894	154745	152546	1.0754e-12	3.19932e-11
		SC2-32	997.333	229.94	0.230555	1211	754	1027	0.166929	0.248306	FALSE				SC2-59	859	130.184	0.151554	993	733	851	0.457726	0.544694	FALSE				SC2-68	190376	8963.91	0.0470853	188457	200144	182527	0.257654	0.753291	FALSE				SC2-71	88429.3	7525.78	0.085105	80281	89888	95119	1.01099e-08	3.0848e-08
		SC2-33	728.333	69.6156	0.0955821	804	667	714	0.128875	0.196617	FALSE				SC2-61	908	91.2798	0.100528	1010	880	834	0.80015	0.845357	FALSE				SC2-69	183671	8529.11	0.0464369	193188	176718	181107	0.775109	0.902146	FALSE				SC2-72	40538.7	9023.99	0.222602	44243	30252	47121	8.24027e-06	9.25087e-06
		SC2-34	691	111.355	0.161151	711	791	571	0.0687423	0.124061	FALSE				SC2-62	1072.33	267.272	0.249243	783	1310	1124	0.295781	0.404574	FALSE				SC2-70	185396	5091.89	0.027465	181598	183408	191182	0.579261	0.830506	FALSE				SC2-73	103739	1304.09	0.0125708	105200	103326	102692	1.72132e-14	2.04837e-12
		SC2-36	671.667	138.659	0.20644	814	664	537	0.0541747	0.104696	FALSE				SC2-63	1036.33	139.644	0.134748	976	1196	937	0.285647	0.400068	FALSE				SC2-71	182976	2856.95	0.0156138	186221	180838	181870	0.832114	0.924807	FALSE				SC2-74	33678	3924.04	0.116516	36224	35651	29159	1.04614e-07	1.94517e-07
		SC2-37	675	54.3415	0.0805059	664	734	627	0.0363193	0.0758245	FALSE				SC2-64	875.667	81.6476	0.0932405	960	870	797	0.527977	0.609993	FALSE				SC2-72	183211	3548.57	0.0193688	186509	179456	183667	0.80621	0.916476	FALSE				SC2-75	359909	20511.1	0.0569896	373866	336359	369501	5.75452e-10	3.11071e-09
		SC2-39	761.667	105.571	0.138606	837	641	807	0.278518	0.356383	FALSE				SC2-65	879.667	118.196	0.134365	1016	806	817	0.585384	0.657176	FALSE				SC2-73	180342	12598.7	0.0698601	185536	165977	189514	0.880562	0.935598	FALSE				SC2-76	21657.7	3344.36	0.154419	21954	24844	18175	8.35351e-07	1.15008e-06
		SC2-40	838.333	141.797	0.169141	997	794	724	0.886144	0.906147	FALSE				SC2-66	1049	120.403	0.114779	1116	910	1121	0.218574	0.330887	FALSE				SC2-74	169633	28022.8	0.165196	193321	138699	176880	0.36477	0.753291	FALSE				SC2-77	108644	7199.91	0.0662709	113266	112317	100348	1.7416e-09	6.90836e-09
		SC2-42	781.667	95.0596	0.121611	817	674	854	0.388293	0.471499	FALSE				SC2-67	1444.33	450.317	0.311782	1963	1153	1217	0.027972	0.0756516	FALSE				SC2-76	175094	5870.17	0.0335258	168562	179928	176792	0.363844	0.753291	FALSE				SC2-78	21977.3	7345.49	0.33423	14548	22148	29236	0.000137554	0.000144858
		SC2-43	1745.33	1173.08	0.672121	501	2831	1904	0.0310271	0.0671315	FALSE				SC2-68	1532.33	765.196	0.499366	2413	1030	1154	0.0836681	0.168754	FALSE				SC2-77	180451	15130.8	0.08385	163834	193434	184084	0.898793	0.938214	FALSE				SC2-79	273677	15151.4	0.0553625	270608	260295	290128	4.73597e-10	2.8179e-09
		SC2-47	822.667	82.5005	0.100284	764	917	787	0.71863	0.791824	FALSE				SC2-69	1062.33	228.264	0.21487	1263	1110	814	0.285763	0.400068	FALSE				SC2-79	186900	5723.33	0.0306224	180517	191574	188610	0.449458	0.791418	FALSE				SC2-80	45119.7	8625.09	0.19116	53686	45236	36437	2.89886e-06	3.55633e-06
		SC2-48	735.333	180.987	0.246129	641	944	621	0.225017	0.304284	FALSE				SC2-70	986.667	27.6827	0.0280568	983	1016	961	0.480285	0.56588	FALSE				SC2-80	171842	7172.9	0.0417413	163561	175829	176135	0.19845	0.726438	FALSE				SC2-81	45892	10148.9	0.221148	37410	43130	57136	7.70574e-06	8.73317e-06
		SC2-49	664	35.3412	0.0532247	677	691	624	0.026266	0.0578825	FALSE				SC2-71	1569	211.346	0.134701	1326	1710	1671	0.000653882	0.00311248	FALSE				SC2-81	176849	22365.3	0.126466	177070	154374	199103	0.667547	0.854495	FALSE				SC2-82	304360	27969.2	0.0918952	292197	284531	336351	1.6112e-08	4.35757e-08
		SC2-51	989.333	217.339	0.219682	747	1054	1167	0.178451	0.259263	FALSE				SC2-72	1124.33	394.619	0.350981	1580	896	897	0.282784	0.400068	FALSE				SC2-82	196341	34218.4	0.174281	164827	191457	232739	0.338632	0.753291	FALSE				SC2-83	40293.7	1841.88	0.0457113	41470	38171	41240	1.5515e-10	1.15393e-09
		SC2-53	725	29.8664	0.041195	691	737	747	0.10923	0.172618	FALSE				SC2-73	1061	309.259	0.291479	1316	1150	717	0.3773	0.477645	FALSE				SC2-83	188666	18622	0.0987035	167179	200130	198688	0.476871	0.81068	FALSE				SC2-84	158912	10557.8	0.0664377	148579	169681	158476	1.72808e-09	6.90836e-09
		SC2-54	749.667	178.733	0.238416	587	941	721	0.281906	0.356881	FALSE				SC2-74	1247.67	502.148	0.402469	1063	1816	864	0.163669	0.2752	FALSE				SC2-84	190726	5277.4	0.02767	184855	192249	195075	0.20795	0.726438	FALSE				SC2-85	54122.3	8021.83	0.148217	48431	63297	50639	4.96666e-07	7.48142e-07
		SC2-57	758.333	198.283	0.261473	987	634	654	0.341487	0.418937	FALSE				SC2-76	1225.33	287.23	0.23441	1356	896	1424	0.0605713	0.131054	FALSE				SC2-85	221681	15892	0.0716884	239338	208525	217180	0.00245094	0.0364577	FALSE				SC2-86	113687	33833.7	0.297604	78157	117383	145521	4.93618e-05	5.29194e-05
		SC2-58	676.333	73.3848	0.108504	761	637	631	0.0406549	0.0834125	FALSE				SC2-77	1055.67	273.242	0.258834	1233	1193	741	0.358118	0.465659	FALSE				SC2-86	187481	13064.3	0.0696834	197925	172832	191686	0.484	0.811212	FALSE				SC2-87	24837.3	10053.4	0.404769	36338	17719	20455	0.000431652	0.000442815
		SC2-60	790.667	23.5018	0.029724	767	791	814	0.420375	0.500247	FALSE				SC2-79	845.667	55.7704	0.0659484	816	910	811	0.318671	0.43093	FALSE				SC2-87	191469	32628.5	0.170412	202110	154848	217448	0.49783	0.819531	FALSE				SC2-88	27954.7	7381.55	0.264054	24339	23078	36447	2.79305e-05	3.0493e-05
		SC2-61	876.333	227.939	0.260106	794	701	1134	0.797278	0.845412	FALSE				SC2-81	1007.67	122.712	0.121779	1076	866	1081	0.408953	0.496585	FALSE				SC2-88	187065	25807.6	0.137961	189789	160003	211402	0.650446	0.850583	FALSE				SC2-89	55094	2749.1	0.0498984	57275	56001	52006	2.63593e-10	1.84515e-09
		SC2-65	718.333	60.0444	0.0835885	777	721	657	0.100529	0.166842	FALSE				SC2-82	783	85.0706	0.108647	866	696	787	0.116766	0.231454	FALSE				SC2-89	178629	6527.87	0.0365442	171919	184958	179011	0.676343	0.854495	FALSE				SC2-90	328136	49321.3	0.150307	344263	272770	367375	4.82067e-07	7.35461e-07
		SC2-66	831.667	62.6605	0.0753432	794	904	797	0.802786	0.845412	FALSE				SC2-83	1047	158.104	0.151007	910	1220	1011	0.263166	0.381912	FALSE				SC2-90	179060	20524.5	0.114623	188710	155489	192981	0.808655	0.916476	FALSE				SC2-91	217817	9832.73	0.0451422	224511	222412	206528	1.14842e-10	9.48957e-10
		SC2-67	988.667	66.3802	0.0671412	1041	1011	914	0.0894645	0.15209	FALSE				SC2-84	1099	207.502	0.18881	1306	1100	891	0.164195	0.2752	FALSE				SC2-91	199045	15881	0.079786	188611	217322	191203	0.0844149	0.584942	FALSE				SC2-92	47281	5304.39	0.112189	52185	41651	48007	7.47074e-08	1.46309e-07
		SC2-69	963	415.273	0.431229	691	1441	757	0.448305	0.523022	FALSE				SC2-85	1335.67	853.516	0.639019	2320	886	801	0.260229	0.381912	FALSE				SC2-92	183055	4143.81	0.022637	178465	184178	186521	0.825614	0.924807	FALSE				SC2-93	3019.67	450.167	0.149078	3290	2500	3269	2.34087e-05	2.57929e-05
		SC2-73	834	269.238	0.322827	857	1091	554	0.880945	0.906147	FALSE				SC2-86	1094.33	225.349	0.205924	1033	906	1344	0.191665	0.301676	FALSE				SC2-93	191086	7724.75	0.0404254	183326	198775	191158	0.212443	0.726438	FALSE				SC2-94	162906	29067.1	0.178429	160479	135128	193110	1.59545e-06	2.04149e-06
		SC2-74	900.667	531.162	0.589743	594	1514	594	0.778095	0.841757	FALSE				SC2-87	1231	203.767	0.16553	1196	1450	1047	0.0268286	0.0742466	FALSE				SC2-94	190121	9359.11	0.0492272	182525	200576	187261	0.27486	0.753291	FALSE				SC2-95	136019	29999.9	0.220557	101560	156319	150178	6.74862e-06	7.79695e-06
		SC2-77	692	101.799	0.147108	714	781	581	0.0667133	0.124045	FALSE				SC2-88	817.667	49.6521	0.0607242	803	873	777	0.192667	0.301676	FALSE				SC2-95	189442	7653.51	0.0404002	180968	195851	191508	0.293073	0.753291	FALSE				SC2-96	122288	24603.3	0.201191	150431	104855	111578	3.65961e-06	4.35494e-06
		SC2-79	1022	172.346	0.168636	921	1221	924	0.07828	0.13699	FALSE				SC2-90	1472.33	1045.9	0.710372	2680	860	877	0.219665	0.330887	FALSE				SC2-96	180925	2912.89	0.0161	181882	177654	183239	0.922165	0.954241	FALSE				SC2-97	144495	9566.17	0.0662043	143769	135312	154403	1.69533e-09	6.90836e-09
		SC2-84	780.667	125.508	0.160771	817	884	641	0.40396	0.485568	FALSE				SC2-91	859	83.4326	0.0971276	900	763	914	0.415434	0.49936	FALSE				SC2-97	152231	48520.5	0.31873	173494	96709	186490	0.173956	0.726438	FALSE				SC2-98	162226	9264.96	0.0571114	157499	156278	172901	6.01229e-10	3.11071e-09
		SC2-86	745	85.6329	0.114944	757	654	824	0.19143	0.268002	FALSE				SC2-92	1218	65.643	0.0538941	1293	1190	1171	0.00845247	0.0264696	FALSE				SC2-98	166587	18456.8	0.110794	168548	147228	183985	0.15469	0.726438	FALSE				SC2-99	312597	25525.2	0.0816552	323611	283414	330766	7.08116e-09	2.40759e-08
		SC2-87	741	205.183	0.2769	941	751	531	0.269223	0.349493	FALSE				SC2-93	1278.67	569.275	0.44521	1936	953	947	0.169932	0.277012	FALSE				SC2-99	206073	38734.1	0.187963	176591	249942	191686	0.168027	0.726438	FALSE				SC2-100	46918.3	5223.88	0.11134	52007	47179	41569	7.09906e-08	1.43184e-07
		SC2-89	908.667	406.788	0.447676	1324	891	511	0.687189	0.764257	FALSE				SC2-94	1219.67	387.402	0.317629	996	996	1667	0.121944	0.231454	FALSE				SC2-100	191112	16152.4	0.0845182	175641	207869	189826	0.312507	0.753291	FALSE				SC2-101	47297	6320.83	0.133641	53676	47179	41036	2.49536e-07	4.06778e-07
		SC2-90	961.667	213.931	0.222458	814	1207	864	0.270196	0.349493	FALSE				SC2-95	924.333	193.973	0.209851	1143	773	857	0.959786	0.96792	FALSE				SC2-101	188414	6531.49	0.0346657	192132	180872	192237	0.345038	0.753291	FALSE				SC2-102	18526.7	4397.9	0.237382	20924	21205	13451	1.60986e-05	1.7904e-05
		SC2-91	710.667	73.3644	0.103233	741	627	764	0.088574	0.15209	FALSE				SC2-97	1202.33	86.4947	0.071939	1213	1283	1111	0.0129176	0.0374927	FALSE				SC2-102	134380	115013	0.855884	182706	3088	217345	0.318273	0.753291	FALSE				SC2-103	19337.3	2967.04	0.153436	22686	18290	17036	8.40815e-07	1.15008e-06
		SC2-92	662.667	31.88	0.0481086	697	657	634	0.0252087	0.0566006	FALSE				SC2-98	1232	16.3707	0.0132879	1236	1246	1214	0.00527147	0.0190093	FALSE				SC2-103	190504	17998.4	0.0944777	178393	181933	211186	0.36715	0.753291	FALSE				SC2-104	279016	29746.7	0.106613	249579	278407	309063	4.52741e-08	9.97708e-08
		SC2-93	863	200.132	0.231903	694	1084	811	0.894819	0.906147	FALSE				SC2-99	973.333	153.871	0.158087	826	1133	961	0.661951	0.736189	FALSE				SC2-104	204084	33840.3	0.165816	187009	182183	243060	0.158257	0.726438	FALSE				SC2-105	53830	6062.09	0.112615	60734	49378	51378	7.49988e-08	1.46309e-07
		SC2-94	758.333	64.6942	0.085311	707	737	831	0.237882	0.318067	FALSE				SC2-100	819.667	56.3057	0.0686934	836	866	757	0.203073	0.313841	FALSE				SC2-105	186294	17456.2	0.0937027	170690	183045	205146	0.620448	0.835889	FALSE				SC2-106	178794	38037	0.212743	162065	151988	222328	5.22405e-06	6.09473e-06
		SC2-97	840.667	80.575	0.0958466	864	907	751	0.898532	0.906147	FALSE				SC2-101	1090	256.585	0.235399	1166	1300	804	0.23378	0.347748	FALSE				SC2-106	205047	33954.5	0.165594	213108	167787	234245	0.144496	0.726438	FALSE				SC2-107	12311.3	2217.82	0.180145	14872	11062	11000	3.26467e-06	3.96424e-06
		SC2-98	886	138.791	0.156649	764	1037	857	0.673777	0.75641	FALSE				SC2-102	1076.33	274.518	0.25505	1376	1016	837	0.291175	0.402905	FALSE				SC2-107	189982	15024.8	0.0790853	189679	175111	205156	0.354073	0.753291	FALSE				SC2-108	27891.7	4552.38	0.163217	26681	32927	24067	1.11249e-06	1.4548e-06
		SC2-102	1343	1152.76	0.858346	2674	691	664	0.190696	0.268002	FALSE				SC2-103	899.667	223.339	0.248246	796	1156	747	0.797656	0.845357	FALSE				SC2-108	192374	17494.4	0.0909396	187142	178092	211887	0.275221	0.753291	FALSE				SC2-109	86376.3	7016.29	0.0812293	79300	86498	93331	7.3296e-09	2.42284e-08
		SC2-105	1006.33	272.555	0.27084	1321	844	854	0.178652	0.259263	FALSE				SC2-104	978	252.881	0.25857	1270	833	831	0.704315	0.776051	FALSE				SC2-109	201584	26358.1	0.130755	224402	172732	207617	0.133226	0.726438	FALSE				SC2-110	337502	55342	0.163975	389058	279025	344423	8.74369e-07	1.17024e-06
		SC2-107	726.333	6.80686	0.00937154	721	734	724	0.110243	0.172618	FALSE				SC2-106	848.667	90.5226	0.106664	833	946	767	0.360204	0.465659	FALSE				SC2-110	173075	30141.8	0.174155	195470	138804	184950	0.534651	0.824515	FALSE				SC2-111	224193	42208.1	0.188267	231770	178710	262100	2.26717e-06	2.81035e-06
		SC2-108	911.667	98.7235	0.108289	904	1014	817	0.443108	0.522077	FALSE				SC2-107	1228.67	275.284	0.224051	1546	1086	1054	0.0530531	0.12141	FALSE				SC2-111	190657	3259.9	0.0170982	187005	193273	191693	0.199336	0.726438	FALSE				SC2-112	9817	4162.92	0.424053	9469	5839	14143	0.000906834	0.000906834
		SC2-109	1040.67	261.405	0.251189	1331	824	967	0.100946	0.166842	FALSE				SC2-108	1009	264.483	0.262123	870	843	1314	0.547531	0.626502	FALSE				SC2-112	190970	3909.96	0.0204742	187543	190138	195229	0.189165	0.726438	FALSE				SC2-113	41262.3	5117.76	0.12403	46350	41322	36115	1.53322e-07	2.64426e-07
		SC2-111	997.333	248.902	0.249568	981	1254	757	0.182585	0.261779	FALSE				SC2-109	1330	341.589	0.256834	1676	993	1321	0.0317512	0.0794993	FALSE				SC2-113	188786	8208.99	0.043483	189673	196516	180170	0.337916	0.753291	FALSE				SC2-114	3515.67	443.235	0.126074	3871	3657	3019	4.48273e-06	5.28164e-06
		SC2-112	830.333	215.716	0.259794	1077	737	677	0.83768	0.87442	FALSE				SC2-112	1221.33	215.389	0.176355	1470	1093	1101	0.034156	0.0829503	FALSE				SC2-114	187697	6623.64	0.0352889	181379	194589	187124	0.395682	0.772025	FALSE				SC2-115	25956	3680.08	0.141781	27611	28518	21739	4.35627e-07	6.73241e-07
		SC2-113	688.667	28.0416	0.0407187	721	674	671	0.0466125	0.0940151	FALSE				SC2-113	1677.67	878.513	0.523652	2573	1643	817	0.0640982	0.136209	FALSE				SC2-115	177799	7445.72	0.0418772	180117	169470	183810	0.601074	0.835889	FALSE				SC2-116	334406	27851.4	0.0832863	336506	305564	361148	8.1119e-09	2.54031e-08
		SC2-114	700.333	161.658	0.23083	607	887	607	0.110185	0.172618	FALSE				SC2-114	909	46.7012	0.0513764	953	860	914	0.795964	0.845357	FALSE				SC2-116	184606	8740.71	0.0473478	181259	178034	194526	0.68216	0.854495	FALSE				SC2-117	151707	24855.2	0.163837	150656	127394	177071	8.94844e-07	1.18318e-06
		SC2-116	764	101.533	0.132897	767	864	661	0.287773	0.360474	FALSE				SC2-115	1104.33	472.583	0.427935	1650	836	827	0.398115	0.493496	FALSE				SC2-117	185296	2856.78	0.0154174	182631	184944	188312	0.577913	0.830506	FALSE				SC2-118	238449	18755.1	0.0786545	232542	223358	259446	5.50184e-09	1.92564e-08
		SC2-117	901.667	136.475	0.151358	847	1057	801	0.544507	0.617108	FALSE				SC2-117	1535.67	440.041	0.286547	1600	1940	1067	0.0128234	0.0374927	FALSE				SC2-118	180218	20547.6	0.114015	182758	158519	199378	0.896087	0.938214	FALSE				SC2-119	210837	22071.9	0.104687	198490	197701	236319	4.02802e-08	9.21798e-08
		SC2-119	844	136.231	0.161412	914	687	931	0.938622	0.938622	FALSE				SC2-119	1504.33	328.037	0.218061	1226	1866	1421	0.00548074	0.0191826	FALSE				SC2-119	183119	15698.7	0.0857296	170044	178783	200530	0.863074	0.925277	FALSE
		SC2-119	844	136.231	0.161412	914	687	931	0.938622	0.952325	FALSE				SC2-119	1504.33	328.037	0.218061	1226	1866	1421	0.0554451	0.167541	FALSE				SC2-119	183119	15698.7	0.0857296	170044	178783	200530	0.863074	0.922825	FALSE
																																									Control - No DNA	1141.44	143.272	0.125518	1230	1193	1168	1	1
		Control - No DNA	850.444	118.722	0.139601	1091	881	777	1	1					Control - No DNA	1066.89	296.145	0.277578	1063	906	1091	1	1					Control - No DNA	121503	90486.8	0.744729	174133	194250	185292	0.133862	0.502886					Control - No DNA	1141.44	143.272	0.125518	976	1340	1002	1	1
		Control - No DNA	850.444	118.722	0.139601	954	751	791	1	1					Control - No DNA	1066.89	296.145	0.277578	796	926	797	1	1					Control - No DNA	121503	90486.8	0.744729	177251	167114	191391	0.133862	0.502886					Control - No DNA	1141.44	143.272	0.125518	1090	1316	958	1	1
		Control - No DNA	850.444	118.722	0.139601	891	814	704	1	1					Control - No DNA	1066.89	296.145	0.277578	946	1696	1381	1	1					Control - Beads Only	1452.56	376.225	0.259009	1114	1667	1086	1.67723e-16	2.33135e-14					Control - Beads Only	1214.78	144.829	0.119223	1253	1243	955	0.296193	0.29834
		Control - Beads Only	829.444	58.9239	0.0710402	891	787	757	0.640979	0.730296					Control - Beads Only	936.667	153.443	0.163818	1273	976	894	0.258632	0.499834					Control - Beads Only	1452.56	376.225	0.259009	1988	1531	1053	1.67723e-16	2.33135e-14					Control - Beads Only	1214.78	144.829	0.119223	1476	1100	1309	0.296193	0.29834
		Control - Beads Only	829.444	58.9239	0.0710402	894	917	804	0.640979	0.730296					Control - Beads Only	936.667	153.443	0.163818	1036	940	804	0.258632	0.499834					Control - Beads Only	1452.56	376.225	0.259009	1764	1814	1056	1.67723e-16	2.33135e-14					Control - Beads Only	1214.78	144.829	0.119223	1146	1263	1188	0.296193	0.29834
		Control - Beads Only	829.444	58.9239	0.0710402	847	787	781	0.640979	0.730296					Control - Beads Only	936.667	153.443	0.163818	920	833	754	0.258632	0.499834
																												Control - No DNA	121503	90486.8	0.744729	1187	1874	1036	0.133862	0.502886
																												Data in red were excluded due to a transfer error during the expeirment.
[truncated: 1 more columns]

[truncated: 5 more sheets: Fig4b, Fig4c, Fig4d, Fig4e, Fig4f]
