# Supplementary material for: A rapid cell-free expression and screening platform for antibody discovery
Source: Nat Commun. 2023 Jul 3;14:3897. doi: 10.1038/s41467-023-38965-w (PMC10318062; doi:10.1038/s41467-023-38965-w)
Supplement: Supplementary file 8 — Source Data [file 41467_2023_38965_MOESM8_ESM.zip › Source Data - Supplementary Materials.xlsx]

## Sheet: S Fig1c
	Gibson Backbone	Gibson Insert	Gibson Assembly LET	Plasmid
Replicate 1	3.71	113.804	866.395	1426.34
Replicate 2	3.96	118.999	826.563	1362.9
Replicate 3	2.72	122.958	813.946	1384.4

## Sheet: S Fig4
	Panel a
		Salt Solution			Master Mix			Reagent Mix			Amino Acid Mix			PEP			LET			Cell Lysate
	0.25	30227	28708	29354	28470	29652	30187	29531	30187	29782	26061	26810	24813	31038	31225	30937	30475	30211	30445	26599	27061	26723
	0.0625	36735	29069	29139	28604	29357	29705	29645	29685	29953	28989	29467	29200	29541	30586	30475	30191	29277	29812	28868	28376	28624
	0.015625	28426	30455	29752	29183	29946	29799	30723	30887	29960	29608	30150	29759	27971	30381	27372	30375	28376	30793	30087	30191	30341
	0.003906	32417	29026	29324	28587	29829	29645	28594	29611	30016	30576	30016	29072	29524	30619	30425	30452	30388	29916	29093	29698	29725
	0.000977	28918	28952	28965	28567	29498	29437	29364	29899	29313	29578	31044	30415	29996	30254	28289	28487	30997	31426	29839	29394	29631
	1e-14	31158	28801	28738	27479	29190	29136	29729	28765	29799	29427	29752	29655	29424	30676	30472	29802	29869	30050	29752	30268	30314
	Panel b
		Salt Solution			Master Mix			Reagent Mix			Amino Acid Mix			PEP			LET			Cell Lysate
	0.25	3980	4984	5727	41311	41039	42686	37111	38277	37221	285	265	298	40362	38867	41767	43300	44316	44028	39936	38280	38411
	0.0625	28604	24184	25462	40855	42451	42964	42719	41391	41663	6842	10029	9905	41640	44232	42947	42337	44823	44554	44450	42706	43337
	0.015625	30160	32645	35609	39018	40543	42243	40101	41633	42132	30622	31791	31778	41271	45151	44668	44541	44350	45279	42250	44085	43833
	0.003906	37409	38220	40721	41619	42407	41626	40060	42924	41080	39551	40426	42971	41056	44504	44886	43088	44091	42548	43256	43538	44044
	0.000977	37047	38555	39316	40345	41469	42257	43273	44001	43729	42233	43394	43246	42709	41958	43970	43602	44846	46913	43491	44745	45067
	1e-14	41640	39236	41442	42763	42639	44517	43947	44457	43987	42646	40805	44722	41080	42800	42320	42756	46074	45021	42156	45544	43974
	Panel c
		Salt Solution			Master Mix			Reagent Mix			Amino Acid Mix			PEP			LET			Cell Lysate
	0.25	47581	45802	56914	71521	69855	75776	71932	74341	73950	68020	66139	66579	65186	70717	75358	72037	72946	70949	113549	113085	114484
	0.0625	63487	60047	65664	68835	69632	74718	74334	75753	74108	73485	75153	72886	72074	71980	79521	78082	74159	74115	94940	98580	87851
	0.015625	63245	62357	64426	68471	67852	76251	73650	74398	76834	75692	75065	77798	70518	73165	78092	77192	74678	76804	75449	77586	79595
	0.003906	60299	65385	67754	68767	71228	73435	72667	71734	78628	72438	75550	76272	72963	74351	79568	75965	73782	74671	69464	71077	72737
	0.000977	63148	64510	65217	65341	70410	74668	78055	67606	71579	77640	76632	79949	72360	78162	79396	75433	74321	73775	69212	69366	68895
	1e-14	65015	65886	68353	62007	70077	67650	70444	70558	70427	74519	73145	76487	73906	71582	75641	75608	74499	73930	70589	70696	72202

## Sheet: S Fig5
	Panel a
		αHER2 VH			αHER2 VL			αHER2 sdFab
	0.1	1862	962	802	905	875	1102	222851	222091	222135
	0.05	842	958	945	1005	1038	912	331884	328093	327475
	0.025	1048	978	1005	972	972	1272	414518	418924	408274
	0.0125	942	1028	992	932	868	975	457565	467025	455666
	0.00625	1038	988	908	1032	962	1325	496133	506575	507520
	0.00313	1168	922	992	945	1038	1259	493716	511113	495457
	0	1168	1102	925	958	1212	1082	1158	1072	1008
	Panel b
		fLuc			aHER2			CR3022			CB6			S309			B38			H4			BD23			REGN10933			4A8			COVA2-15			P2B-2F6			REGN10987			COVA1-18
	0.1	2208	611	501	157814	139719	142562	76506	101639	102295	57551	77457	71497	179248	208765	205998	135371	140668	143413	134834	139685	144689	76247	127307	130512	857	607	851	43969	53839	53959	135017	139590	137104	128152	185656	190121	23042	28616	35377	96865	94046	80282
	0.05	607	594	687	408707	386724	388625	263189	268427	271735	322928	329853	323124	482796	488591	507899	355002	341527	382239	379775	408047	431170	165302	362975	367016	3308	3235	4769	183449	194493	185348	167715	168729	161364	443345	433261	458379	126859	172589	171629	281399	255081	261728
	0.025	744	674	711	617808	666698	671019	453553	481540	503598	601379	606729	554012	678632	664597	672103	510299	652046	629924	680513	655310	707998	480109	473451	488352	20698	18622	22226	357544	347930	367227	109328	101937	102461	493265	492675	480455	317078	339704	323989	473647	448742	464599
	0.0125	881	794	947	779683	842789	822817	573438	545982	600777	629564	570630	627178	644969	603266	597640	554023	563931	545269	672668	636061	696821	436749	440680	418866	41223	40616	41424	279487	188721	244197	22754	18338	28609	249366	222771	210198	308100	342868	323089	491056	468213	471509
	0.00625	881	614	781	700148	785583	714127	427769	348820	442890	336952	323138	325784	358772	329528	351157	354637	321306	335273	395205	351563	405398	388006	380148	403576	19261	34302	16791	55391	60231	46499	3268	3295	3191	50577	36768	37776	182552	207780	190310	307038	255969	276186
	0.00313	864	811	871	459851	484067	467818	227180	170628	236731	76028	61256	70251	79581	62558	50994	111719	100117	100780	133131	199852	106095	148805	145897	129147	4429	3835	4289	11233	8993	11243	1587	1257	1137	5339	6604	7318	39959	42742	39677	80693	72975	79186
	0	1047	934	864	751	904	784	767	844	734	767	841	757	817	791	757	674	767	831	857	827	781	787	661	627	691	721	774	667	641	821	827	617	717	767	821	847	884	817	914	944	921	777

## Sheet: S Fig6
		log10(Alpha Signal)					log10(Alpha Signal)
		Rep 1	Rep 2	Rep 3			Rep 1	Rep 2	Rep 3
	No DNA	3.33905	3.2003	3.0892		COVA2-15	5.94733	5.93796	5.89981
	aHER2	5.89172	5.93912	5.85432		COVA1-18	4.92587	5.08472	4.80872
	4A8	5.89691	5.7891	5.88444		COVA2-07	6.03359	5.96031	5.88765
	CR3022	5.85664	5.94331	5.84744		COVA2-39	5.491	5.39387	5.25845
	CV07-270	5.72634	5.21429	5.31289		COVA1-21	5.60423	5.29817	5.54496
	C135	5.9272	5.94644	5.88061		COVA2-17	6.04181	6.02106	5.94346
	BD23	6.02044	5.99165	6.01198		COVA2-29	5.47363	5.42599	5.47981
	S2A4	6.00047	5.78637	5.86165		COVA1-16	5.90257	5.80928	5.81472
	S2H14	4.37455	4.55583	4.42998		COVA1-22	5.17024	5.62614	5.22653
	H4	5.97777	6.02575	5.96108		COVA1-25	4.79906	4.79886	4.7564
	S304	5.83364	5.78151	5.78001		COVA2-04	5.76856	5.48284	5.71991
	S2H13	6.0147	6.01309	6.0175		COVA1-03	6.02202	6.00696	5.96147
	S2X35	5.68786	5.75869	5.59685		COVA2-20	5.70902	5.45666	5.39395
	B38	5.88597	5.86878	5.51902		COVA1-12	6.05029	6.03167	5.89036
	2-4	4.11501	3.94586	4.00398		COVA2-02	6.08438	6.06009	6.00849
	P2B-2F6	5.78904	5.7571	5.6184		COVA2-13	5.80263	5.83199	5.64401
	BD-236	6.03789	5.99369	5.91743		COVA2-11	5.89119	5.86612	5.91392
	C102	5.96284	5.96732	5.9554		COVA2-37	5.94884	5.7248	5.73328
	C105	5.77033	5.95656	5.52552		COVA2-05	5.53921	5.3192	5.46698
	C104	5.69978	5.6649	5.64381		COVA1-01	4.56835	2.99211	4.55119
	CC12.3	5.973	3.60895	5.82391		COVA1-02	4.54291	4.97055	5.45603
	CC12.1	6.01445	5.97326	5.86739		COVA1-04	5.72185	5.65282	5.55668
	C110	6.00156	5.95485	5.75514		COVA1-05	6.08757	6.07765	5.94621
	C119	6.04318	5.90054	5.89067		COVA1-06	5.67921	5.7561	5.69407
	C002	5.84379	5.74712	5.7248		COVA1-07	6.00249	5.87792	5.90547
	C144	6.03056	5.95757	5.89174		COVA1-08	5.04467	5.39055	5.00656
	C121	5.99103	5.80241	5.89251		COVA1-09	5.95662	5.86709	5.77488
	BD-629	5.79744	5.56322	5.73925		COVA1-10	5.95842	5.98815	5.8357
	BD-604	6.04388	5.9567	5.97328		COVA1-11	5.60796	5.31088	5.18314
	CV07-250	5.94819	5.83496	5.78537		COVA1-13	6.08277	6.04053	5.99193
	S2E12	6.06734	5.99751	5.97961		COVA1-14	5.99278	5.92953	5.86955
	S2M11	5.91906	5.84419	5.85629		COVA1-15	4.98531	5.26743	5.10156
	BD-368-2	5.95079	5.9496	5.92752		COVA1-17	5.96683	6.00869	5.74429
						COVA1-19	3.91614	3.95274	3.96209
						COVA1-20	4.05763	4.51971	4.35002
						COVA1-23	3.63789	3.68404	3.80895
						COVA1-24	3.39846	3.23452	3.31785
						COVA1-26	5.92943	5.83756	5.81485
						COVA1-27	4.81811	4.61966	4.86791
						COVA2-01	3.40432	3.47756	3.26221
						COVA2-03	6.04356	5.93476	5.96216
						COVA2-06	6.10552	6.03872	5.9993
						COVA2-08	6.08047	5.99026	6.03774
						COVA2-09	5.938	5.9685	5.82922
						COVA2-10	6.15098	6.06515	5.96562
						COVA2-12	5.46285	5.47192	5.40276
						COVA2-14	5.75616	5.7573	5.73733
						COVA2-16	6.0141	6.08502	6.05342
						COVA2-18	5.53272	5.38043	5.47327
						COVA2-19	4.67763	4.67258	4.88717
						COVA2-21	5.76016	5.4913	5.65469
						COVA2-22	4.50323	4.16873	4.5709
						COVA2-23	4.57959	4.35178	4.72789
						COVA2-24	5.79679	5.88512	5.70566
						COVA2-25	4.69922	4.55337	4.59077
						COVA2-26	5.58176	5.5875	5.71392
						COVA2-27	5.81668	5.83956	5.83239
						COVA2-28	5.98949	6.05677	5.90501
						COVA2-30	5.68618	5.43215	5.3092
						COVA2-31	4.67974	4.37493	4.84654
						COVA2-32	5.69453	5.69745	5.63821
						COVA2-33	3.90385	3.78789	3.70131
						COVA2-34	6.08867	6.11144	5.99038
						COVA2-35	5.76835	5.59427	5.6422
						COVA2-36	5.87562	5.71217	5.67162
						COVA2-38	6.04176	5.93511	5.79662
						COVA2-40	5.416	5.16152	5.36966
						COVA2-41	5.73253	5.43952	5.56007
						COVA2-42	5.2927	4.75022	5.09706
						COVA2-43	5.78256	5.60569	5.65509
						COVA2-44	4.04407	3.81198	4.0393
						COVA2-45	5.9502	5.9242	5.97607
						COVA2-46	5.40964	5.38375	5.56432
						COVA2-47	5.46846	5.40882	5.48028
						COVA3-01	3.90585	3.88689	3.92443
						COVA3-02	4.45307	4.27766	4.28387
						COVA3-03	5.36371	5.15056	5.16936
						COVA3-04	4.45179	4.24647	4.24371
						COVA3-05	5.05875	5.06172	4.93532
						COVA3-06	5.91836	5.85719	5.86871
						COVA3-07	6.08589	6.07025	6.05654
						COVA3-08	3.37475	3.25358	3.17289
						COVA3-09	3.24304	3.4853	3.18327
						COVA3-10	5.66008	5.68508	5.71851

## Sheet: S Fig7
Data from Fig2a and Fig2b
Duplicated here for clarity
Assembly AlphaLISA												S6P Binding AlphaLISA												RBD Binding AlphaLISA												ACE2 Competition AlphaLISA
	Sample ID	Average	Stadard Deviation	Coefficient of Variation	Replicate 1	Replicate 2	Replicate 3	p-value	FDR corrected p-value				Sample ID	Average	Stadard Deviation	Coefficient of Variation	Replicate 1	Replicate 2	Replicate 3	p-value	FDR corrected p-value				Sample ID	Average	Stadard Deviation	Coefficient of Variation	Replicate 1	Replicate 2	Replicate 3	p-value	FDR corrected p-value				Sample ID	Average	Stadard Deviation	Coefficient of Variation	Replicate 1	Replicate 2	Replicate 3	p-value	FDR corrected p-value
	CR3022	766755	96319.2	0.125619	718855	877634	703777	1.39367e-07	4.59534e-07				CR3022	3438.33	3148.32	0.915654	7073	1683	1559	0.105585	0.189433				CR3022	7883.67	1641.38	0.208199	6524	9707	7420	8.20332e-06	7.6985e-05				CR3022	257420	58235	0.226226	197229	261552	313479	0.478528	0.760131
	B38	612899	245116	0.39993	769082	739226	330388	0.000305987	0.000380923				B38	1577.33	149.814	0.0949795	1473	1510	1749	0.0325771	0.0736				B38	668	179.307	0.268424	874	547	583	0.822943	0.924694				B38	226672	65351.3	0.288307	154156	244852	281009	0.125169	0.412718
	H4	975155	76539	0.078489	950091	1061084	914291	5.31889e-09	2.94957e-08				H4	3053.33	2218.82	0.726689	5595	1503	2062	0.066869	0.127469				H4	992.333	257.421	0.259409	1227	717	1033	0.0299675	0.114251				H4	220384	75349.8	0.341902	142471	225803	292878	0.121691	0.412718
	BD23	1.01904e+06	34495	0.0338506	1048192	980956	1027961	1.50361e-11	2.62058e-10				BD23	11812.7	1360	0.115131	10798	11282	13358	1.92586e-07	1.46847e-06				BD23	781.333	108.187	0.138464	677	774	893	0.218791	0.460187				BD23	246099	39662	0.161163	211077	238052	289167	0.18963	0.515806
	4A8	723460	94318	0.130371	788697	615317	766367	1.8025e-07	5.78697e-07				4A8	267472	34409	0.128645	242121	253652	306642	1.66454e-07	1.45053e-06				4A8	694.667	49.5412	0.0713165	644	697	743	0.916781	0.963416				4A8	218784	39002.8	0.178271	191012	201965	263374	0.0293088	0.143027
	BD-236	967866	133047	0.137464	1091165	985585	826847	2.58352e-07	7.87973e-07				BD-236	267503	61237.6	0.228923	292364	197745	312401	8.43294e-06	3.81044e-05				BD-236	51021.3	8539.42	0.16737	47398	60775	44891	1.07906e-06	1.88065e-05				BD-236	129854	47053.9	0.36236	78080	141470	170012	0.00043503	0.00482493
	BD-368-2	876534	26213.1	0.0299055	892869	890434	846298	6.35468e-12	1.55054e-10				BD-368-2	16556.3	6589.37	0.397997	22643	9559	17467	0.000466691	0.00149832				BD-368-2	1526	114.896	0.075292	1627	1401	1550	6.71982e-06	7.20538e-05				BD-368-2	171428	26577.3	0.155035	141106	190687	182490	0.00074323	0.00647673
	BD-604	983927	107457	0.109212	1106330	905116	940336	5.27296e-08	1.9577e-07				BD-604	376049	6799.34	0.018081	371146	383811	373190	1.89409e-13	1.15539e-11				BD-604	19791.7	1456.77	0.0736054	18301	19862	21212	4.43919e-09	1.80527e-07				BD-604	8592	7988.35	0.929743	1227	7465	17084	6.51e-07	2.65e-05
	BD-629	513872	134148	0.261053	627250	365779	548587	2.00948e-05	3.16776e-05				BD-629	101694	41233.6	0.405469	116773	55043	133265	0.000351283	0.00122447				BD-629	5791.67	1518.7	0.262222	7024	4095	6256	4.7597e-05	0.000312412				BD-629	136861	69357	0.506771	88052	216253	106277	0.00246911	0.018827
	C002	595723	89584.7	0.15038	697897	558630	530643	4.83317e-07	1.34011e-06				C002	4439.33	463.038	0.104304	4961	4077	4280	1.37742e-06	8.40225e-06				C002	707	73.3008	0.103679	674	791	656	0.77186	0.904255				C002	250559	38793	0.154826	206067	268306	277304	0.247874	0.597344
	C102	915963	12681.5	0.013845	917985	927512	902392	2.97246e-14	1.8132e-12				C102	43337	13188.4	0.304321	50758	28110	51143	6.4292e-05	0.00027047				C102	2078	328.859	0.158257	2374	1724	2136	1.86259e-05	0.000151386				C102	242763	39463	0.162558	199472	276727	252090	0.151448	0.450651
	C104	467856	30672.4	0.0655595	500938	462270	440361	1.5481e-09	1.45283e-08				C104	6789.33	2334.62	0.343867	6873	4414	9081	0.000422104	0.0013918				C104	596.667	29.5014	0.0494437	567	597	626	0.148746	0.370346				C104	261595	18384.3	0.0702779	240515	269965	274305	0.381132	0.701324
	C110	824629	227193	0.275509	1003602	901255	569031	2.83693e-05	4.2208e-05				C110	393794	27757.8	0.070488	369446	387916	424020	2.53287e-09	3.86263e-08				C110	40256.3	4193.28	0.104164	35448	43154	42167	4.23785e-08	1.03403e-06				C110	100322	43071.2	0.429331	50974	130356	119635	0.00010437	0.00141484
	C135	829762	63672	0.0767353	845676	883967	759642	4.55766e-09	2.64778e-08				C135	232507	53572.6	0.230413	264842	170668	262010	8.84766e-06	3.85505e-05				C135	6540	2461.28	0.376342	7948	3698	7974	0.000412377	0.00209625				C135	225281	34540	0.15332	200343	264705	210794	0.0374414	0.163533
	CC12.1	903669	151833	0.168018	1033840	940292	736874	1.02424e-06	2.49914e-06				CC12.1	214645	14068.2	0.0655415	208119	205025	230791	1.55518e-09	3.16219e-08				CC12.1	26058.3	5374.36	0.206243	24577	32018	21580	4.87217e-06	5.94405e-05				CC12.1	165148	30560.3	0.185048	131117	190248	174078	0.00068893	0.00646538
	CC12.3	536816	481153	0.896308	939718	4064	666666	0.0216846	0.0232063				CC12.3	96685.3	83607.4	0.864738	133749	953	155354	0.0193563	0.0463033				CC12.3	7626.33	6137.72	0.804807	12502	734	9643	0.0202301	0.0796152				CC12.3	224178	36351.9	0.162156	191957	263587	216991	0.0375322	0.163533
	S2E12	1.03872e+06	113523	0.109291	1167735	994276	954135	5.29542e-08	1.9577e-07				S2E12	202933	33703.1	0.16608	193906	174662	240230	9.71312e-07	6.23685e-06				S2E12	8608.67	780.093	0.0906171	7888	9437	8501	2.86395e-08	8.73503e-07				S2E12	147153	52504.1	0.356799	99924	203688	137848	0.00131983	0.0107347
	S2M11	748928	70868.9	0.0946271	829963	698540	718282	1.96075e-08	8.85969e-08				S2M11	387170	4071.63	0.0105164	384085	391785	385640	4.32698e-15	5.27892e-13				S2M11	1861.67	323.101	0.173555	1871	1534	2180	5.12151e-05	0.000312412				S2M11	51345.3	7499.48	0.14606	51961	43557	58518	2.09e-06	5.1e-05
	S304	629666	45137.5	0.0716849	681772	604658	602567	2.85513e-09	2.04897e-08				S304	10887	1227.95	0.11279	12299	10069	10293	1.86602e-07	1.46847e-06				S304	772	76.629	0.0992603	860	736	720	0.22255	0.460187				S304	267938	14693.5	0.0548392	254330	265967	283518	0.577967	0.802379
	COVA1-01	24524.7	20401.2	0.831863	37013	982	35579	0.0223883	0.0237511				COVA1-01	1124	223.32	0.198684	1152	1332	888	0.558222	0.672702				COVA1-01	635.333	54.6382	0.0859993	620	590	696	0.399727	0.650222				COVA1-01	306796	26697.9	0.0870216	275976	321608	322805	0.163337	0.474456
	COVA1-03	994430	70992.7	0.0713904	1052021	1016156	915113	2.74799e-09	2.04897e-08				COVA1-03	1146	159.897	0.139526	1133	993	1312	0.62656	0.701287				COVA1-03	821.333	266.346	0.324285	1111	587	766	0.285027	0.503824				COVA1-03	261958	37008.5	0.141276	229536	254061	302278	0.479755	0.760131
	COVA1-04	445653	83441.4	0.187234	527052	449597	360309	2.17521e-06	4.65572e-06				COVA1-04	2113	1690.07	0.799845	4047	920	1372	0.210447	0.3549				COVA1-04	1039.33	589.866	0.567543	1714	621	783	0.170378	0.415721				COVA1-04	240284	13401.6	0.055774	224812	247749	248290	0.0582309	0.229167
	COVA1-07	855034	132849	0.155373	1005756	754954	804392	6.0027e-07	1.6274e-06				COVA1-07	7584.67	1353.14	0.178405	6152	7761	8841	6.00065e-06	3.00053e-05				COVA1-07	808	112.12	0.138763	937	734	753	0.129895	0.360164				COVA1-07	251323	49972.6	0.198838	209384	237969	306616	0.31937	0.660392
	COVA1-09	745599	154929	0.207791	904938	736365	595494	4.34565e-06	8.03287e-06				COVA1-09	1691.67	1038.43	0.613853	2873	923	1279	0.285627	0.442064				COVA1-09	992.667	278.324	0.28038	1291	947	740	0.0375604	0.134776				COVA1-09	246805	28951	0.117303	220689	241791	277936	0.151381	0.450651
	COVA1-13	1.09645e+06	114186	0.104141	1209957	1097810	981597	3.78727e-08	1.49047e-07				COVA1-13	1397	337.047	0.241265	1773	1296	1122	0.341811	0.502421				COVA1-13	1007	351.928	0.349481	1284	611	1126	0.0626475	0.195974				COVA1-13	219718	77017	0.350527	131504	254058	273591	0.12335	0.412718
	COVA1-14	858093	121684	0.141808	983524	850217	740538	3.20611e-07	9.46278e-07				COVA1-14	1118	6.245	0.00558587	1113	1116	1125	0.453977	0.59554				COVA1-14	781.333	100.221	0.12827	854	667	823	0.208315	0.460187				COVA1-14	259901	48952.8	0.188352	220951	243900	314852	0.488124	0.763476
	COVA1-16	698778	86918.8	0.124387	799034	644592	652709	1.30439e-07	4.54672e-07				COVA1-16	1974	207.56	0.105147	2213	1870	1839	0.00128427	0.00373049				COVA1-16	2748.67	437.796	0.159276	2484	2508	3254	7.08726e-06	7.20538e-05				COVA1-16	252752	47952.4	0.189721	211915	240787	305554	0.333691	0.678505
	COVA1-19	8792.33	484.777	0.0551363	8244	8969	9164	2.46914e-06	5.02058e-06				COVA1-19	1197	160.337	0.133949	1363	1043	1185	0.894112	0.932322				COVA1-19	602.667	76.9567	0.127694	684	531	593	0.213215	0.460187				COVA1-19	261711	28874.8	0.110331	229222	271465	284445	0.432093	0.742581
	COVA1-21	317136	105736	0.333409	402005	198688	350716	9.99372e-05	0.000130505				COVA1-21	1330	458.375	0.344643	1856	1016	1118	0.608787	0.700196				COVA1-21	542.333	23.7136	0.0437251	564	517	546	0.0353196	0.130575				COVA1-21	257460	35505	0.137905	221690	257996	292694	0.360981	0.701324
	COVA1-25	60986.3	3392.54	0.0556279	62960	62930	57069	9.09732e-10	1.00898e-08				COVA1-25	1212.67	213.977	0.176452	1273	1390	975	0.982626	0.982626				COVA1-25	623.667	141.677	0.227168	787	534	550	0.428992	0.670987				COVA1-25	250628	36872.4	0.14712	214658	248885	288341	0.239182	0.597344
	COVA1-26	730293	105162	0.144	850026	687951	652903	3.57297e-07	1.01373e-06				COVA1-26	1801.67	260.178	0.144409	1520	2033	1852	0.00757591	0.0192554				COVA1-26	679	102.235	0.150567	797	617	623	0.893975	0.95671				COVA1-26	276943	37500.7	0.135409	246900	264957	318971	0.973356	0.982445
	COVA1-27	60404	16722.4	0.276843	65783	41654	73775	3.64653e-05	5.23384e-05				COVA1-27	1152.33	230.804	0.200292	1376	1166	915	0.6865	0.747795				COVA1-27	546	84.9235	0.155538	644	494	500	0.061572	0.195974				COVA1-27	276484	45851.6	0.165838	230128	277510	321814	0.960823	0.982445
	COVA2-01	2456.33	591.142	0.24066	2537	3003	1829	0.381897	0.398217				COVA2-01	1438	66.7757	0.0464365	1396	1403	1515	0.121852	0.215448				COVA2-01	602.333	83.5005	0.138628	654	647	506	0.219334	0.460187				COVA2-01	276014	37084	0.134355	234225	288818	305000	0.939376	0.97952
	COVA2-02	1127530	99011.1	0.0878123	1214453	1148384	1019753	1.15872e-08	5.43705e-08				COVA2-02	21828	1803.68	0.0826316	22733	19751	23000	1.24949e-08	1.52438e-07				COVA2-02	51853.7	24502.6	0.472533	34449	79874	41238	0.000883206	0.00399078				COVA2-02	279472	35457.4	0.126873	243914	279674	314828	0.933199	0.97952
	COVA2-03	960856	128366	0.133596	1105506	860510	916552	2.12267e-07	6.64015e-07				COVA2-03	977	87.3098	0.0893652	1043	1010	878	0.103963	0.189305				COVA2-03	775	334.636	0.431788	554	611	1160	0.550139	0.754124				COVA2-03	263207	35242.1	0.133895	223634	291208	274780	0.505559	0.780736
	COVA2-04	471857	148678	0.31509	586898	303977	524696	6.86767e-05	9.20721e-05				COVA2-04	21365	3763.83	0.176168	19076	19310	25709	2.12961e-06	1.12962e-05				COVA2-04	2332	188.072	0.0806483	2141	2338	2517	3.68606e-07	7.49499e-06				COVA2-04	265240	48314.7	0.182155	212915	274643	308162	0.621879	0.819857
	COVA2-05	282576	69378.7	0.245522	346105	208545	293078	1.36827e-05	2.25579e-05				COVA2-05	1306	411.519	0.315099	1780	1040	1098	0.664252	0.733227				COVA2-05	859	118.528	0.137984	724	907	946	0.0477669	0.157502				COVA2-05	276018	20298.6	0.0735408	255810	275839	296406	0.927245	0.97952
	COVA2-06	1.12222e+06	140589	0.125278	1275040	1093239	998379	1.35959e-07	4.59534e-07				COVA2-06	1142.67	168.245	0.147239	1193	1280	955	0.614106	0.700196				COVA2-06	567	97.7701	0.172434	677	534	490	0.111203	0.330897				COVA2-06	284850	22645.9	0.079501	259846	290725	303980	0.7008	0.846511
	COVA2-07	921708	154375	0.167488	1080404	912668	772052	1.00206e-06	2.49492e-06				COVA2-07	334800	28208.1	0.0842537	335671	306166	362562	8.80421e-09	1.19346e-07				COVA2-07	39983	11807.2	0.295305	42685	50205	27059	4.91977e-05	0.000312412				COVA2-07	178947	10804	0.0603757	169795	190865	176180	0.00050541	0.00513837
	COVA2-08	1.09073e+06	112862	0.103474	1203554	977831	1090795	3.62241e-08	1.47312e-07				COVA2-08	1386	292.375	0.210949	1723	1200	1235	0.339333	0.502421				COVA2-08	683.667	80.2268	0.117348	631	644	776	0.943155	0.966932				COVA2-08	251948	28400.5	0.112723	243479	283620	228746	0.21895	0.568338
	COVA2-09	823958	132908	0.161304	866952	930047	674875	7.76276e-07	1.97303e-06				COVA2-09	1128.33	286.381	0.253809	960	966	1459	0.610152	0.700196				COVA2-09	614.667	52.5769	0.0855373	647	554	643	0.250831	0.478146				COVA2-09	280990	30075.3	0.107033	249207	309002	284761	0.869301	0.941979
	COVA2-10	1167152	245964	0.210739	1415725	1161849	923882	4.74693e-06	8.64366e-06				COVA2-10	2835.33	464.502	0.163826	2370	2837	3299	0.000132564	0.000521702				COVA2-10	683.667	142.861	0.208963	641	567	843	0.95358	0.969473				COVA2-10	281450	8488.71	0.0301606	272075	283661	288615	0.820976	0.934493
	COVA2-11	777766	42743.7	0.054957	778372	734723	820204	4.45625e-10	6.04069e-09				COVA2-11	1309.67	320.99	0.245093	1098	1679	1152	0.605414	0.700196				COVA2-11	735.333	316.443	0.43034	533	1100	573	0.731911	0.888342				COVA2-11	295808	9709.49	0.0328236	303294	299293	284837	0.298961	0.641894
	COVA2-12	279841	23625.5	0.0844248	290302	296430	252791	9.22684e-09	4.69031e-08				COVA2-12	965	110.811	0.11483	1042	838	1015	0.0958715	0.177217				COVA2-12	661	33.8083	0.0511472	640	643	700	0.64529	0.85571				COVA2-12	303265	2308.45	0.00761199	305728	301151	302915	0.148609	0.450651
	COVA2-13	584849	126909	0.216995	634784	679195	440567	5.8468e-06	1.01901e-05				COVA2-13	1364.67	184.506	0.135202	1406	1163	1525	0.329672	0.496543				COVA2-13	648.333	58.9435	0.0909154	714	631	600	0.524338	0.735278				COVA2-13	210173	28671.3	0.136418	179456	214836	236227	0.0095707	0.0530739
	COVA2-14	562805	14428.3	0.0256365	570376	571872	546167	2.22047e-12	9.02992e-11				COVA2-14	3973.67	974.744	0.245301	4908	2963	4050	0.000194277	0.000697112				COVA2-14	693.667	62.043	0.0894421	757	691	633	0.931828	0.963416				COVA2-14	226403	5934.4	0.0262116	219647	230772	228791	0.0145617	0.0740219
	COVA2-15	848889	48480.7	0.0571108	885796	866888	793983	0.000221121	0.000281007				COVA2-15	469224	67177.7	0.143168	546726	433281	427664	1.71501e-06	9.95808e-06				COVA2-15	74606.3	25519.1	0.342049	104065	60479	59275	0.00201824	0.00879375				COVA2-15	19400.3	4843.16	0.249643	24373	19130	14698	5.78e-07	2.65e-05
	COVA2-16	1.12671e+06	91688.5	0.0813773	1033001	1216235	1130890	6.82526e-09	3.62035e-08				COVA2-16	2281	583.782	0.255932	1620	2497	2726	0.00398101	0.0105583				COVA2-16	758	85.5044	0.112803	757	844	673	0.313302	0.530874				COVA2-16	233663	95325.1	0.40796	151104	211895	337989	0.299901	0.641894
	COVA2-17	1.00956e+06	116849	0.115743	1101067	1049680	877938	7.87885e-08	2.82712e-07				COVA2-17	1943	522.73	0.269033	1390	2010	2429	0.0168564	0.0411296				COVA2-17	618	61.0492	0.098785	687	571	596	0.279476	0.503824				COVA2-17	249930	65230.4	0.260995	184291	250754	314744	0.374447	0.701324
	COVA2-18	292815	50579.3	0.172735	340973	240120	297351	1.27881e-06	2.94367e-06				COVA2-18	2355	548.208	0.232785	2313	2923	1829	0.00215544	0.00609515				COVA2-18	663.667	90.257	0.135998	681	744	566	0.71579	0.888342				COVA2-18	232748	43436	0.186622	196660	220627	280957	0.0887956	0.328275
	COVA2-19	57258.3	17203.8	0.300459	47602	47052	77121	6.27129e-05	8.5966e-05				COVA2-19	1197	235.771	0.196968	1343	1323	925	0.904275	0.934929				COVA2-19	620.333	50.8953	0.0820451	634	564	663	0.284183	0.503824				COVA2-19	253956	62740.9	0.247054	196073	245167	320628	0.432158	0.742581
	COVA2-20	348539	142611	0.409168	511706	286194	247716	0.000357236	0.000440231				COVA2-20	3711.67	1194.43	0.321804	4221	2347	4567	0.00108527	0.00322935				COVA2-20	759.333	48.2942	0.0636008	704	781	793	0.262882	0.49341				COVA2-20	252318	45794.5	0.181495	214142	239718	303093	0.314346	0.660392
	COVA2-21	445715	132945	0.298275	575656	309956	451532	4.8268e-05	6.6917e-05				COVA2-21	1298.33	265.528	0.204515	1573	1043	1279	0.621014	0.701287				COVA2-21	931.333	553.305	0.5941	627	597	1570	0.298381	0.512711				COVA2-21	257814	45305.5	0.17573	225658	238155	309628	0.421408	0.742581
	COVA2-22	27946	11741.2	0.420138	31859	14748	37231	0.000650101	0.000777572				COVA2-22	1086	134.893	0.12421	1206	940	1112	0.363308	0.52698				COVA2-22	630.333	87.6888	0.139115	537	711	643	0.398741	0.650222				COVA2-22	257429	52155.9	0.202603	199688	271475	301123	0.448596	0.747686
	COVA2-23	37968.3	15482	0.407761	37983	22479	53443	0.000476231	0.000581001				COVA2-23	1238	210.948	0.170394	996	1383	1335	0.885323	0.931116				COVA2-23	672.667	107.584	0.159937	751	717	550	0.826161	0.924694				COVA2-23	260525	27474.2	0.105457	230621	266304	284650	0.393345	0.705707
	COVA2-24	633881	130069	0.205195	626314	767568	507760	4.00545e-06	7.75659e-06				COVA2-24	1360.67	385.531	0.28334	1650	923	1509	0.4737	0.614802				COVA2-24	594.667	24.0069	0.0403704	567	607	610	0.139084	0.370346				COVA2-24	258833	32780.6	0.126648	226653	257664	292183	0.378235	0.701324
	COVA2-28	973092	168074	0.172721	976086	1139648	803541	1.23519e-06	2.89793e-06				COVA2-28	3401.33	350.563	0.103066	3157	3244	3803	6.14863e-06	3.00053e-05				COVA2-28	601.333	69.2411	0.115146	527	664	613	0.19853	0.44853				COVA2-28	264875	35665.4	0.13465	223782	287776	283067	0.556354	0.802379
	COVA2-29	288712	19201.8	0.0665084	297596	266677	301863	1.7578e-09	1.5318e-08				COVA2-29	1098.33	173.229	0.15772	1080	1280	935	0.428023	0.579888				COVA2-29	740.333	98.9057	0.133596	647	844	730	0.461959	0.702592				COVA2-29	286525	37109.4	0.129516	244162	302126	313287	0.687278	0.842143
	COVA2-31	47258.7	23266.3	0.492319	47834	23710	70232	0.00133602	0.00153768				COVA2-31	1416	486.137	0.343317	1776	863	1609	0.396465	0.543468				COVA2-31	606	38.7427	0.0639319	591	577	650	0.193849	0.446218				COVA2-31	267631	38983.2	0.14566	222819	286352	293723	0.655469	0.832992
	COVA2-32	475960	35754.4	0.0751206	494912	498248	434719	3.9902e-09	2.56213e-08				COVA2-32	1739.33	184.289	0.105954	1666	1603	1949	0.00777156	0.0193496				COVA2-32	588.333	12.7017	0.0215893	581	581	603	0.115109	0.334364				COVA2-32	290172	38773.9	0.133624	247894	298550	324072	0.57945	0.802379
	COVA2-36	578624	151005	0.260973	750961	515426	469486	1.99958e-05	3.16776e-05				COVA2-36	1035	292.317	0.282432	850	883	1372	0.311084	0.474403				COVA2-36	485.667	158.658	0.326681	304	597	556	0.0420469	0.142492				COVA2-36	272161	13873.1	0.050974	256277	278301	281904	0.749322	0.888974
	COVA2-38	862743	237439	0.275214	1100943	861213	626073	2.81506e-05	4.2208e-05				COVA2-38	1208.33	278.716	0.230661	1520	983	1122	0.963667	0.979728				COVA2-38	763.667	241.91	0.316774	624	624	1043	0.503764	0.731657				COVA2-38	292019	23498	0.0804675	267312	294659	314085	0.453515	0.747686
	COVA2-41	392808	134996	0.34367	540172	275117	363134	0.000120209	0.000154373				COVA2-41	4288	215.641	0.0502894	4204	4127	4533	1.5173e-07	1.42393e-06				COVA2-41	666	30.5123	0.0458143	641	657	700	0.704784	0.888342				COVA2-41	264090	35430.7	0.134162	225514	271576	295179	0.531952	0.801212
	COVA2-42	125835	69971.4	0.556055	196199	56263	125044	0.00225428	0.00247768				COVA2-42	880.333	97.1614	0.110369	846	990	805	0.0352627	0.0744209				COVA2-42	618.333	19.8578	0.0321151	641	604	610	0.250664	0.478146				COVA2-42	250643	25360.6	0.101182	222599	271967	257362	0.185875	0.515806
	COVA2-43	487141	105867	0.217322	606122	403353	451948	5.93415e-06	1.01967e-05				COVA2-43	4130.67	1364.13	0.330245	4858	2557	4977	0.000909171	0.00277297				COVA2-43	595.667	18.7705	0.0315118	574	607	606	0.140985	0.370346				COVA2-43	283447	33077.2	0.116696	245256	302133	302953	0.782344	0.909009
	COVA2-44	9500.33	2611.19	0.274852	11068	6486	10947	0.000229079	0.000288119				COVA2-44	1043.67	203.407	0.194896	1193	1126	812	0.275093	0.435862				COVA2-44	622.667	73.5822	0.118173	647	681	540	0.324558	0.542413				COVA2-44	273699	29245.7	0.106854	239942	291381	289775	0.842105	0.941979
	COVA2-45	892630	53280.6	0.0596894	891663	839840	946388	7.90541e-10	9.6446e-09				COVA2-45	1774.33	372.646	0.210021	1749	2159	1415	0.0205303	0.0481672				COVA2-45	729.667	62.0672	0.0850624	733	790	666	0.514104	0.733907				COVA2-45	318101	9714.18	0.0305381	321200	307215	325887	0.0409398	0.17223
	COVA2-46	288500	68136.3	0.236174	256828	241965	366708	1.05583e-05	1.78904e-05				COVA2-46	1100.67	82.1361	0.0746239	1195	1045	1062	0.395561	0.543468				COVA2-46	722	120.216	0.166505	640	666	860	0.652692	0.85622				COVA2-46	323348	17860	0.0552345	312262	343951	313831	0.0321622	0.150915
	COVA2-47	284204	24465.2	0.0860834	294077	256345	302190	1.05491e-08	5.14795e-08				COVA2-47	1377	303.541	0.220436	1406	1060	1665	0.37154	0.527069				COVA2-47	774.667	216.264	0.279171	1021	687	616	0.410916	0.651062				COVA2-47	268036	43710.8	0.163078	231844	255665	316599	0.685384	0.842143
	COVA3-01	8053.67	348.008	0.0432111	8051	7707	8403	4.24653e-06	7.97041e-06				COVA3-01	1126	225.805	0.200538	1050	1380	948	0.567937	0.672702				COVA3-01	821.667	194.168	0.23631	831	1011	623	0.190302	0.446218				COVA3-01	253154	30120.1	0.118979	223084	253055	283324	0.247288	0.597344
	COVA3-06	762500	58077	0.0761665	828626	719769	739106	4.33499e-09	2.64434e-08				COVA3-06	1994	696.376	0.349236	1216	2207	2559	0.0317445	0.0730722				COVA3-06	771.333	118.264	0.153324	717	907	690	0.281753	0.503824				COVA3-06	262022	52352.3	0.199801	217054	249517	319494	0.555453	0.802379
	COVA3-07	1.17777e+06	39862.7	0.033846	1218684	1175562	1139050	1.49781e-11	2.62058e-10				COVA3-07	1930.67	644.137	0.333634	1946	2567	1279	0.0345381	0.0744209				COVA3-07	763.667	210.498	0.275641	537	801	953	0.462552	0.702592				COVA3-07	254772	50456.1	0.198044	217828	234229	312259	0.385153	0.701324
	COVA3-08	1884	447.494	0.237523	2370	1793	1489	0.848445	0.848445				COVA3-08	1917	348.465	0.181776	2133	2103	1515	0.00604537	0.0156922				COVA3-08	671.667	88.0984	0.131164	771	641	603	0.803911	0.916608				COVA3-08	257581	37264.7	0.144671	215380	271406	285958	0.373131	0.701324
	COVA3-09	2110.67	827.234	0.39193	1750	3057	1525	0.821611	0.828401				COVA3-09	1121.33	232.182	0.207059	873	1333	1158	0.552108	0.672702				COVA3-09	661.333	74.2989	0.112347	607	631	746	0.676815	0.87842				COVA3-09	288607	41559.7	0.144001	240687	310333	314800	0.638089	0.826391
	COVA3-10	488147	33091.9	0.0677907	457172	484258	523012	1.95105e-09	1.58686e-08				COVA3-10	1025	169.337	0.165207	1080	1160	835	0.212358	0.3549				COVA3-10	718	172.244	0.239894	564	904	686	0.738736	0.888342				COVA3-10	252954	31323.4	0.123831	228261	242412	288188	0.249709	0.597344
	COVA1-02	138043	131247	0.95077	34907	93444	285777	0.0288058	0.0302957				COVA1-02	1332.33	251.854	0.189032	1616	1246	1135	0.480153	0.616618				COVA1-02	666	61.3922	0.0921805	674	601	723	0.720975	0.888342				COVA1-02	287622	16679.1	0.0579899	268687	300139	294039	0.575939	0.802379
	COVA1-05	1.10089e+06	188768	0.171468	1223410	1195765	883509	1.1734e-06	2.80696e-06				COVA1-05	1060.67	52.1664	0.0491827	1120	1040	1022	0.254582	0.409551				COVA1-05	787	353.789	0.449542	1194	614	553	0.517344	0.733907				COVA1-05	249795	49307.2	0.197391	206612	239252	303521	0.290663	0.641894
	COVA1-06	514145	49331.2	0.0959481	477757	570293	494385	2.17948e-08	9.49631e-08				COVA1-06	1126.33	152.317	0.135232	1160	960	1259	0.531818	0.668885				COVA1-06	682.667	44.7698	0.0655807	707	631	710	0.9248	0.963416				COVA1-06	250922	39257.8	0.156454	206190	266927	279649	0.256066	0.60077
	COVA1-08	152712	80733.6	0.528666	110834	245780	101522	0.00167683	0.0018942				COVA1-08	1120.33	197.677	0.176445	1130	1313	918	0.528936	0.668885				COVA1-08	736	93.4398	0.126956	767	631	810	0.49161	0.722607				COVA1-08	219640	51932.3	0.236443	163336	265663	229920	0.0544608	0.221474
	COVA1-10	855597	151192	0.176709	908690	973082	685020	1.44591e-06	3.26669e-06				COVA1-10	889.333	145.084	0.163138	980	966	722	0.0463808	0.0943076				COVA1-10	586	4.58258	0.0078201	587	581	590	0.107296	0.327252				COVA1-10	287688	22147.8	0.0769853	262801	295034	305230	0.591919	0.802379
	COVA1-11	254171	133597	0.525619	405471	204589	152454	0.00157561	0.00179649				COVA1-11	995	227.541	0.228685	990	770	1225	0.185643	0.318992				COVA1-11	535.667	68.7192	0.128287	457	584	566	0.0412625	0.142492				COVA1-11	277113	43862.5	0.158284	226932	296258	308148	0.981035	0.982445
	COVA1-12	991772	187577	0.189133	1122776	1075647	776893	2.28955e-06	4.81594e-06				COVA1-12	1613.67	317.09	0.196503	1636	1286	1919	0.0542072	0.106666				COVA1-12	673.667	106.566	0.158188	574	661	786	0.836529	0.927787				COVA1-12	290062	24333.8	0.0838917	262600	298644	308942	0.518725	0.791056
	COVA1-15	136044	45008.9	0.330841	96674	185111	126347	0.000100553	0.000130505				COVA1-15	1305.67	552.847	0.423422	1926	1126	865	0.722797	0.780365				COVA1-15	727	300.127	0.412829	537	571	1073	0.768285	0.904255				COVA1-15	288287	26474.7	0.0918347	260445	291274	313141	0.587233	0.802379
	COVA1-17	833895	246039	0.295048	926469	1020219	554997	4.43665e-05	6.2215e-05				COVA1-17	1250.67	425.537	0.340248	1000	1010	1742	0.869137	0.922041				COVA1-17	652.333	31.39	0.0481196	617	677	663	0.54529	0.754124				COVA1-17	278853	24003	0.0860779	253418	301107	282033	0.950167	0.982376
	COVA1-18	90074.7	29016	0.322133	84308	121541	64375	2.02529e-05	3.16776e-05				COVA1-18	505600	12903.8	0.0255219	497765	498541	520493	5.05892e-11	2.05729e-09				COVA1-18	40398.7	7515.58	0.186035	35836	49073	36287	2.82934e-06	3.83533e-05				COVA1-18	119640	32893.7	0.274938	92401	156184	110336	7.94e-06	0.0001383
	COVA1-20	22299.3	10836.3	0.485946	11419	33091	22388	0.00169396	0.00189599				COVA1-20	1061.33	45.3689	0.042747	1013	1103	1068	0.25513	0.409551				COVA1-20	569	100.344	0.176352	554	477	676	0.118701	0.336779				COVA1-20	272073	16554.9	0.0608471	256367	289363	270490	0.750527	0.888974
	COVA1-22	246424	153095	0.621268	147993	422807	168471	0.00391585	0.00426548				COVA1-22	945.667	136.442	0.144281	933	816	1088	0.0833231	0.156391				COVA1-22	640.333	86.3153	0.134797	734	564	623	0.479568	0.713503				COVA1-22	274472	22046.9	0.0803247	249082	288769	285566	0.86236	0.941979
	COVA1-23	5205.33	1097.47	0.210836	4344	4831	6441	0.00122882	0.00142778				COVA1-23	1428	307.147	0.215089	1746	1133	1405	0.251403	0.409551				COVA1-23	800.333	355.832	0.444605	541	654	1206	0.466475	0.702592				COVA1-23	249103	20973.3	0.0841955	227411	269275	250622	0.149013	0.450651
	COVA1-24	2099.33	393.894	0.187628	2503	1716	2079	0.812726	0.826271				COVA1-24	1105	354.487	0.320803	960	846	1509	0.561812	0.672702				COVA1-24	660.333	206.374	0.31253	894	584	503	0.778252	0.904255				COVA1-24	265558	33898.3	0.127649	234298	260787	301589	0.569285	0.802379
	COVA2-25	41587	7485.73	0.180002	50029	35758	38974	2.45415e-06	5.02058e-06				COVA2-25	35688.7	11379.5	0.318855	39870	22810	44386	9.03081e-05	0.000367253				COVA2-25	705.667	188.906	0.267698	727	507	883	0.853333	0.937898				COVA2-25	281132	35818.8	0.127409	242450	313152	287795	0.872488	0.941979
	COVA2-26	428683	76969.8	0.179549	381729	386809	517512	1.63828e-06	3.634e-06				COVA2-26	898.333	144.338	0.160673	815	815	1065	0.0509991	0.101998				COVA2-26	626.333	115.902	0.185049	733	503	643	0.409089	0.651062				COVA2-26	302616	18315.1	0.0605226	312928	281470	313451	0.190256	0.515806
	COVA2-27	675536	18118.3	0.0268206	655662	691133	679814	3.00566e-12	9.16728e-11				COVA2-27	1112.67	56.8008	0.0510493	1178	1075	1085	0.437292	0.579888				COVA2-27	697.333	48.0139	0.0688536	746	696	650	0.881644	0.951863				COVA2-27	311780	20768.3	0.0666122	330949	289716	314674	0.0937033	0.336229
	COVA2-30	319926	147209	0.460133	485490	270490	203799	0.000724664	0.00085834				COVA2-30	1201.33	165.582	0.137832	1246	1340	1018	0.918663	0.941822				COVA2-30	665	82.2861	0.123738	711	714	570	0.724235	0.888342				COVA2-30	254925	28836.9	0.113119	267395	221952	275429	0.273494	0.629552
	COVA2-33	6392.33	1509.91	0.236206	8014	6136	5027	0.000527202	0.000636819				COVA2-33	1750.67	426.538	0.243643	1260	2033	1959	0.0338187	0.0744209				COVA2-33	689.333	90.0463	0.130628	781	601	686	0.988156	0.995755				COVA2-33	268099	38372.6	0.143129	255883	237321	311092	0.668078	0.840263
	COVA2-34	1.16571e+06	165795	0.142227	1226513	1292515	978094	3.25768e-07	9.46278e-07				COVA2-34	5215.33	357.189	0.0684883	4811	5488	5347	1.06185e-07	1.07955e-06				COVA2-34	688	64.1327	0.0932161	637	667	760	0.995755	0.995755				COVA2-34	274506	46056.7	0.16778	257017	239756	326746	0.896377	0.959281
	COVA2-35	472743	101239	0.214153	586608	392888	438733	5.38092e-06	9.65401e-06				COVA2-35	2041.67	773.633	0.378922	2790	2090	1245	0.0353804	0.0744209				COVA2-35	723.667	80.5005	0.11124	724	804	643	0.593516	0.799631				COVA2-35	266316	41188.9	0.154662	232750	253919	312280	0.623684	0.819857
	COVA2-37	653539	203874	0.311953	888875	530644	541099	6.39015e-05	8.66221e-05				COVA2-37	3020	234.026	0.0774919	3124	3184	2752	6.84485e-06	3.21181e-05				COVA2-37	600.333	50.362	0.0838901	641	544	616	0.176666	0.422612				COVA2-37	281268	33487.8	0.11906	260400	263510	319895	0.863875	0.941979
	COVA2-39	246244	64220.9	0.260802	309740	247669	181322	2.05495e-05	3.17346e-05				COVA2-39	412893	58209.1	0.140979	392497	367626	478555	3.09221e-07	2.09583e-06				COVA2-39	15290.3	982.512	0.0642571	16270	14305	15296	1.93472e-09	1.18018e-07				COVA2-39	188359	36861.6	0.195699	210792	145816	208469	0.00379886	0.0264003
	COVA2-40	213301	60558.5	0.283912	260613	145052	234237	3.61759e-05	5.23384e-05				COVA2-40	1387	375.317	0.270596	1733	1440	988	0.393652	0.543468				COVA2-40	681.333	54.4181	0.0798701	744	654	646	0.90902	0.963416				COVA2-40	268348	24424.1	0.0910166	265144	245684	294216	0.624973	0.819857
	COVA3-02	22187	5368.5	0.241966	28384	18952	19225	2.59007e-05	3.94985e-05				COVA3-02	1488.33	811.204	0.545042	2417	1130	918	0.43722	0.579888				COVA3-02	614	41.0731	0.0668943	601	581	660	0.2373	0.466945				COVA3-02	288626	55943.1	0.193825	288328	232833	344718	0.690281	0.842143
	COVA3-03	173394	50033.2	0.288553	231054	141435	147692	4.0804e-05	5.78847e-05				COVA3-03	1421.33	836.969	0.588862	2380	836	1048	0.564539	0.672702				COVA3-03	782.667	160.855	0.205522	751	957	640	0.289079	0.503824				COVA3-03	277275	20614.1	0.0743452	253871	285220	292735	0.982445	0.982445
	COVA3-04	21155.3	6187.72	0.29249	28300	17639	17527	8.78869e-05	0.000116546				COVA3-04	1340.33	419.668	0.313107	1773	1313	935	0.555962	0.672702				COVA3-04	677.333	74.0968	0.109395	761	651	620	0.864348	0.941522				COVA3-04	262222	34270.2	0.130692	266990	225817	293858	0.473145	0.760131
	COVA3-05	105307	16583.6	0.157479	114485	115272	86163	7.51206e-07	1.94994e-06				COVA3-05	1061.33	136.841	0.128933	1216	956	1012	0.286255	0.442064				COVA3-05	590.333	58.6202	0.0993002	651	534	586	0.144437	0.370346				COVA3-05	271145	51546.4	0.190106	217016	276772	319647	0.801799	0.922825
	P2B-2F6	534060	105105	0.196804	615237	571604	415338	3.03335e-06	6.0667e-06				P2B-2F6	68712.3	12337.8	0.179557	81903	57456	66778	1.79572e-06	9.95808e-06				P2B-2F6	973.667	86.8696	0.0892191	1071	904	946	0.00303922	0.0123595				P2B-2F6	273078	33895.3	0.124123	307056	239266	272912	0.827256	0.934493
	2-4	10650.7	2156.96	0.202519	13032	8828	10092	3.51531e-05	5.16708e-05				2-4	1210.33	369.434	0.305233	963	1033	1635	0.976607	0.982626				2-4	730.333	136.647	0.187102	847	764	580	0.596446	0.799631				2-4	295411	3686.13	0.012478	299023	295556	291655	0.298764	0.641894
	C105	609827	285283	0.467809	589288	904824	335369	0.000784867	0.000920709				C105	184871	103296	0.558746	185234	81394	287985	0.00219825	0.00609515				C105	20278.7	7163.76	0.353266	26802	12612	21422	0.000172347	0.000955741				C105	248138	39660.7	0.159833	258874	281326	204215	0.216356	0.568338
	C119	892438	183905	0.206071	1104543	795322	777450	4.0964e-06	7.80875e-06				C119	322001	17315.5	0.0537748	329310	302229	334463	3.85564e-10	1.17597e-08				C119	7786.67	357.783	0.0459481	8085	7885	7390	4.10125e-10	5.00352e-08				C119	209331	32137.9	0.153526	246309	188135	193550	0.0108776	0.0576988
	C121	798256	173209	0.216985	979558	634470	780741	5.80854e-06	1.01901e-05				C121	412966	23623.7	0.0572051	406576	393194	439127	5.89915e-10	1.43939e-08				C121	4845.67	1810.73	0.373679	5463	6267	2807	0.000513555	0.00240976				C121	69559.3	9920.74	0.142623	65017	62723	80938	3.99e-06	8.11e-05
	C144	919723	147190	0.160038	1072900	906912	779357	7.34204e-07	1.94724e-06				C144	519805	35417.5	0.0681362	481207	550811	527396	1.98856e-09	3.46578e-08				C144	43439.3	11182.5	0.257428	54742	43195	32381	1.9854e-05	0.000151386				C144	33258.3	9128.48	0.274472	43792	27659	28324	1.3e-06	3.97e-05
	CV07-250	727152	143729	0.19766	887554	683847	610054	3.1023e-06	6.10453e-06				CV07-250	5934	2774.82	0.467613	4194	4474	9134	0.00290921	0.00788719				CV07-250	597	113.503	0.190123	711	484	596	0.233588	0.466945				CV07-250	241989	21741.1	0.0898433	223758	266051	236158	0.0844058	0.321797
	CV07-270	300618	201917	0.671674	532523	163792	205539	0.00580091	0.00626293				CV07-270	245322	88724.2	0.361664	186521	202067	347378	0.000165704	0.000612604				CV07-270	5777.33	2937.95	0.508531	2704	6070	8558	0.00255231	0.0107373				CV07-270	215224	19273.7	0.089552	198978	210174	236520	0.00873478	0.0507449
	S2A4	779914	200095	0.256561	1001092	611461	727188	1.77596e-05	2.88889e-05				S2A4	1518	426.18	0.280751	1983	1146	1425	0.180509	0.314602				S2A4	1507	290.687	0.192891	1637	1174	1710	0.000289565	0.00153595				S2A4	284060	37220.4	0.13103	242316	296074	313789	0.771149	0.904617
	S2H13	1035386	5323.05	0.00514113	1034428	1030607	1041123	3.34157e-17	4.07671e-15				S2H13	1090.33	109.573	0.100495	965	1138	1168	0.367158	0.52698				S2H13	806.333	123.662	0.153364	696	940	783	0.147516	0.370346				S2H13	298037	34267.1	0.114976	336695	271401	286014	0.351154	0.701324
	S2H14	28854.7	6362.01	0.220485	23689	35961	26914	1.15252e-05	1.92613e-05				S2H14	1553	114.333	0.0736206	1645	1589	1425	0.0368112	0.0761181				S2H14	773	88.5381	0.114538	776	683	860	0.232079	0.466945				S2H14	290922	10464.7	0.0359707	292006	279958	300803	0.441315	0.747686
	S2X35	485440	89254.2	0.183862	487376	573711	395234	1.91773e-06	4.1779e-06				S2X35	86196.7	40426.3	0.469001	92589	42955	123046	0.000849589	0.00265769				S2X35	6256.33	1785.2	0.285343	7458	4205	7106	7.63609e-05	0.00044362				S2X35	142325	77659.3	0.545646	69813	132893	224270	0.00478716	0.0307386
	Control - No DNA	1665.67	482.459	0.289649	2183	1586	1228	0.543021	0.561429				Control - No DNA	1159.33	68.0392	0.0586882	1186	1210	1082	0.667116	0.733227				Control - No DNA	668.333	141.966	0.212418	564	611	830	0.802832	0.916608				Control - No DNA	267531	36706.6	0.137205	238097	255835	308660	0.643501	0.826391
	Control - Beads Only	2296	968.578	0.421854	3410	1653	1825	0.607603	0.622921				Control - Beads Only	1272.67	304.444	0.239218	1233	990	1595	0.747042	0.799466				Control - Beads Only	708.333	11.0151	0.0155508	701	721	703	0.729416	0.888342				Control - Beads Only	1187	178.11	0.15005	1204	1001	1356	4.78e-07	2.65e-05
	Control - aHER2	787850	77436.6	0.0982886	779320	869198	715031	2.54929e-08	1.07246e-07				Control - aHER2	921.667	111.505	0.120982	1005	965	795	0.0588659	0.113994				Control - aHER2	667.333	70.614	0.105815	586	713	703	0.742712	0.888342				Control - aHER2	287821	8858.58	0.0307781	279906	297390	286167	0.548469	0.802379

## Sheet: S Fig8
		log10(Replicate 1)	log10(Replicate 2)	log10(Replicate 3)
	LY-CoV555	5.4244	5.4134	5.41604
	CB6	5.37207	5.37198	5.35877
	REGN10933	4.57981	4.56207	4.55385
	REGN10987	5.35798	5.35201	5.34624
	S309	5.32862	5.31436	5.31989
	AZD8895	5.31647	5.32313	5.29319
	AZD1061	5.48108	5.48978	5.46361
	LY-CoV1404	4.90137	4.87965	4.87789
	SARS2-38	5.32405	5.34917	5.34015
	S2P6	5.2715	5.19061	5.26577
	S2X259	4.1383	4.16092	3.9163
	﻿DH1047	5.20696	5.16215	5.33571
	﻿C118	5.26836	5.38931	5.45821
	﻿C022	4.98726	5.03513	5.29623
	S2K14	4.98517	5.11097	5.06688
	﻿S2H97	4.15464	4.13491	3.95187
	﻿A23-58.1	5.30027	5.30844	5.33329
	﻿B1-182.1	5.42267	5.38658	5.44893
	54042-4	3.8284	3.8348	3.71299
	Control - Beads Only	3.08991	3.07664	3.06744

## Sheet: S Fig9
		Panel a
		[ACE2] (M)	S309
		1e-07	0.100472	0.18084	0.16916
		5e-08	0.251953	0.223381	0.260371
		2.5e-08	0.287439	0.346912	0.389281
		1.25e-08	0.49486	0.463037	0.505253
		6.25e-09	0.629236	0.631671	0.662051
		3.13e-09	0.712199	0.759442	0.787619
		1.56e-09	0.835968	0.867152	0.906808
		7.81e-10	0.927648	0.835218	0.938856
		3.91e-10	0.875365	0.93149	0.961449
		1.95e-10	0.925167	0.95786	0.985997
		9.77e-11	0.974536	1.05934	1.03893
		4.88e-11	0.997129	0.986088	1.02509
		2.44e-11	0.975221	0.976633	1.04749
		0	0.992357	0.971719	1.03592
		Panel b
		[CFPS] (v/v)	S309
		0.025	4872	4699	4242
		0.0125	10746	13828	13657
		0.00625	34583	36386	35893
		0.003125	27528	26846	27495
		0.001563	16343	17255	17610
		0.000781	10709	11884	12358
		0.000391	8549	8683	9707
		0	2981	2891	3015

## Sheet: S Fig10
		Panel a
			Alpha (B.1.1.7)	Beta (B.1.351)	Gamma (P.1)	Delta (B.1.617.2)	Omicron (BA.1)	Omicron (BA.2)	Omicron (BA.2.12.1)	Omicron (BA.4/5)
		LY-CoV555	1.08907	0.00597247	0.00383831	0.0160804	0.00403101	0.00383831	0.00383831	0.00383831
		CB6	1.18175	0.00906338	0.00502986	1.25567	0.00502986	0.00502986	0.00502986	0.00502986
		REGN10933	1.79777	0.0108881	0.0108881	1.86197	0.0108881	0.0108881	0.0108881	0.0108881
		REGN10987	1.56421	1.60719	1.41336	1.05426	0.00587421	0.52676	0.329079	0.132551
		S309	1.36492	1.38167	1.2396	0.968235	0.654529	0.216165	0.332082	0.115661
		AZD8895	1.4444	1.16918	0.853709	0.939533	0.00555906	0.005318	0.00559253	0.005318
		AZD1061	1.20608	1.51155	1.47156	0.424596	0.058643	1.07765	0.951929	0.151688
		LY-CoV1404	2.70849	2.00137	1.87846	1.11618	0.105787	1.33332	1.59576	0.811924
		Panel b
			Alpha (B.1.1.7)	Beta (B.1.351)	Gamma (P.1)	Delta (B.1.617.2)	Omicron (BA.1)	Omicron (BA.2)	Omicron (BA.2.12.1)	Omicron (BA.4/5)
		LY-CoV555	1	0.001	0.001	0.001	0.001	0.001	0.00119904	0.00141844
		CB6	0.0909091	0.0021097	0.00287356	2.5	0.00233645	0.00198413	0.00261097	0.00261097
		REGN10933	1	0.0131579	0.00806452	1.42857	0.001	0.001	0.001	0.001
		REGN10987	1.66667	1.66667	2.5	0.5	0.001	0.003861	0.0113636	0.00222717
		S309	0.5	1	1	0.769231	0.25641	0.0434783	0.025641	0.0416667
		AZD8895	0.666667	0.172414	0.27027	1	0.00378788	0.00156006	0.00282486	0.001
		AZD1061	1.66667	0.909091	2	0.4	0.00367647	0.47619	0.333333	0.116279
		LY-CoV1404	1.11111	1	1	1	1	0.909091	1	0.909091
		Panel c
		Above background			Below background
		Neutralization IC50	AlphaLISA		Neutralization IC50	AlphaLISA
		1	1.08907		1
		0.0909091	1.18175		0.0909091
		1	1.79777		1
		1.66667	1.56421		1.66667
		0.5	1.36492		0.5
		0.666667	1.4444		0.666667
		1.66667	1.20608		1.66667
		1.11111	2.70849		1.11111
		0.001			0.001	0.00597247
		0.0021097	0.00906338		0.0021097
		0.0131579			0.0131579	0.0108881
		1.66667	1.60719		1.66667
		1	1.38167		1
		0.172414	1.16918		0.172414
		0.909091	1.51155		0.909091
		1	2.00137		1
		0.001			0.001	0.00383831
		0.00287356			0.00287356	0.00502986
		0.00806452			0.00806452	0.0108881
		2.5	1.41336		2.5
		1	1.2396		1
		0.27027	0.853709		0.27027
		2	1.47156		2
		1	1.87846		1
		0.001			0.001	0.0160804
		2.5	1.25567		2.5
		1.42857	1.86197		1.42857
		0.5	1.05426		0.5
		0.769231	0.968235		0.769231
		1	0.939533		1
		0.4	0.424596		0.4
		1	1.11618		1
		0.001			0.001	0.00403101
		0.00233645			0.00233645	0.00502986
		0.001			0.001	0.0108881
		0.001			0.001	0.00587421
		0.25641	0.654529		0.25641
		0.00378788	0.00555906		0.00378788
		0.00367647	0.058643		0.00367647
		1	0.105787		1
		0.001			0.001	0.00383831
		0.00198413			0.00198413	0.00502986
		0.001			0.001	0.0108881
		0.003861	0.52676		0.003861
		0.0434783	0.216165		0.0434783
		0.00156006			0.00156006	0.005318
		0.47619	1.07765		0.47619
		0.909091	1.33332		0.909091
		0.00119904			0.00119904	0.00383831
		0.00261097			0.00261097	0.00502986
		0.001			0.001	0.0108881
		0.0113636	0.329079		0.0113636
		0.025641	0.332082		0.025641
		0.00282486	0.00559253		0.00282486
		0.333333	0.951929		0.333333
		1	1.59576		1
		0.00141844			0.00141844	0.00383831
		0.00261097			0.00261097	0.00502986
		0.001			0.001	0.0108881
		0.00222717	0.132551		0.00222717
		0.0416667	0.115661		0.0416667
		0.001			0.001	0.005318
		0.116279	0.151688		0.116279
		0.909091	0.811924		0.909091

## Sheet: S Fig11
	Data from Fig3 and Fig4, duplicated here for clarity
	Panel a												Panel b												Panel c												Panel d
	Assembly												S6P binding												RBD binding												ACE2 Competition
		ID	ave	std	cov	rep 1	rep 2	rep 3	p-value	corrected p-value				ID	ave	std	cov	rep 1	rep 2	rep 3	p-value	corrected p-value				ID	ave	std	cov	rep 1	rep 2	rep 3	p-value	corrected p-value				ID	ave	std	cov	rep 1	rep 2	rep 3	p-value	corrected p-value
		SC2-1	69894.3	30468.8	0.435927	92701	81691	35291	0.000559253	0.000568813				SC2-1	1127.67	300.222	0.266233	1301	1301	781	0.035498	0.0754331				SC2-1	1162.33	106.162	0.0913351	1050	1176	1261	0.029821	0.0771456				SC2-1	186380	6876.89	0.0368971	187954	192334	178853	0.502737	0.819531
		SC2-2	102161	3948.62	0.0386509	104723	97614	104147	4.0846e-11	4.4188e-10				SC2-2	1026.33	165.425	0.16118	941	1217	921	0.0688072	0.124061				SC2-2	1463.33	179.023	0.122339	1406	1320	1664	0.00117158	0.00516364				SC2-2	173022	8141.36	0.0470538	163650	178342	177075	0.261672	0.753291
		SC2-3	399296	15306.2	0.038333	405609	381843	410436	3.59783e-11	4.28142e-10				SC2-3	484844	41135.8	0.0848434	443622	485016	525893	2.60899e-12	3.07733e-11				SC2-3	1.20138e+06	35385.7	0.0294543	1227583	1215427	1161126	5.61305e-12	1.11325e-10				SC2-3	122707	28190.6	0.229739	93394	149622	125106	0.00206592	0.0351207
		SC2-4	346575	19727.6	0.0569215	367759	328730	343236	5.71181e-10	3.11071e-09				SC2-4	1.14859e+06	40538.6	0.0352943	1165590	1102315	1177854	4.10653e-16	9.77354e-15				SC2-4	1.20916e+06	88940.6	0.0735555	1227326	1112542	1287619	3.35185e-09	3.9887e-08				SC2-4	108232	10668.4	0.0985695	98301	119510	106886	2.41922e-05	0.000719717
		SC2-5	98819	7573.4	0.0766391	101939	104334	90184	4.82941e-09	1.74152e-08				SC2-5	928.667	265.925	0.286352	824	1231	731	0.478677	0.548944				SC2-5	1788	807.441	0.451589	2617	1743	1004	0.0293543	0.0771456				SC2-5	193136	24041	0.124477	217267	192955	169186	0.330172	0.753291
		SC2-6	297113	26703.1	0.0898752	275130	289379	326829	1.38154e-08	3.91437e-08				SC2-6	760.667	153.08	0.201244	934	704	644	0.311537	0.386176				SC2-6	1553.67	975.433	0.627827	2680	990	991	0.141353	0.254864				SC2-6	179698	3536.88	0.0196823	175842	180462	182791	0.779254	0.902146
		SC2-7	44877	4470.69	0.099621	45072	49247	40312	3.31896e-08	7.74424e-08				SC2-7	601.667	74.3326	0.123544	567	687	551	0.00731965	0.0217759				SC2-7	1029.67	184.609	0.17929	1186	826	1077	0.363918	0.465659				SC2-7	187195	5337.98	0.0285156	183038	193215	185333	0.422804	0.774057
		SC2-8	249573	33830.1	0.135552	211100	274669	262951	2.38758e-07	3.94614e-07				SC2-8	1004	291.512	0.29035	1297	714	1001	0.200698	0.27771				SC2-8	1491.33	34.8186	0.0233473	1500	1453	1521	0.000159348	0.000861926				SC2-8	182128	13952	0.0766058	174814	198216	173353	0.947907	0.955941
		SC2-9	250997	26373.3	0.105074	257258	222057	273677	4.1069e-08	9.22116e-08				SC2-9	1.04343e+06	31823.1	0.0304986	1053952	1007678	1068659	9.55314e-17	3.04934e-15				SC2-9	1230430	22837.8	0.0185609	1248995	1204928	1237367	2.21854e-13	9.0856e-12				SC2-9	3697	445.839	0.120595	3755	3225	4111	1.78314e-08	2.12193e-06
		SC2-10	162629	18640	0.114617	153429	150377	184080	7.63119e-08	1.4647e-07				SC2-10	1037	265.141	0.255681	977	1327	807	0.109249	0.172618				SC2-10	2199	1336.58	0.607813	3644	1946	1007	0.0419209	0.0997718				SC2-10	185977	16100.6	0.0865731	176027	204553	177352	0.630173	0.835889
		SC2-11	91471.7	11310.3	0.123649	102680	80062	91673	1.34063e-07	2.45439e-07				SC2-11	805	374.556	0.465287	607	1237	571	0.738185	0.805909				SC2-11	917.667	125.001	0.136216	1043	793	917	0.895209	0.918361				SC2-11	176815	10127.9	0.0572797	173231	188248	168967	0.53892	0.824515
		SC2-12	212081	20478.9	0.0965615	211165	192076	233003	2.29935e-08	5.67859e-08				SC2-12	700.667	44.411	0.0633839	684	667	751	0.0642335	0.12133				SC2-12	2482.67	995.094	0.400817	3614	1743	2091	0.00488395	0.0181622				SC2-12	172431	6058.47	0.0351356	171178	167097	179018	0.214378	0.726438
		SC2-13	207829	14133.9	0.0680075	203512	196357	223618	2.00808e-09	7.70845e-09				SC2-13	689.667	70.6847	0.102491	754	701	614	0.0545476	0.104696				SC2-13	1264.67	265.108	0.209627	1450	1383	961	0.032067	0.0794993				SC2-13	179546	4540.01	0.025286	184017	174940	179681	0.765088	0.902146
		SC2-14	9481.33	1217.37	0.128397	10885	8845	8714	4.33342e-07	6.73241e-07				SC2-14	595.333	45.0148	0.0756128	594	641	551	0.00535152	0.0166836				SC2-14	1967	401.533	0.204135	2307	2070	1524	0.000482286	0.00239134				SC2-14	188567	22924.9	0.121574	171827	214696	179178	0.53443	0.824515
		SC2-15	289376	18402.7	0.0635947	274662	283455	310010	1.2437e-09	5.48151e-09				SC2-15	724	67.2235	0.0928501	801	677	694	0.116438	0.179949				SC2-15	1521	402.195	0.264428	1770	1736	1057	0.0102282	0.031209				SC2-15	172296	3657.71	0.0212292	175347	168241	173299	0.192994	0.726438
		SC2-16	321834	34537	0.107313	302598	301199	361706	4.7192e-08	1.02106e-07				SC2-16	1466.33	250.769	0.171018	1601	1177	1621	0.000135384	0.000619641				SC2-16	947.667	163.58	0.172613	1016	1066	761	0.8602	0.89012				SC2-16	168915	7630.22	0.0451721	168982	161251	176511	0.110108	0.655142
		SC2-17	223764	36632.7	0.163712	203474	201765	266052	8.75221e-07	1.17024e-06				SC2-17	738.333	16.2891	0.0220619	731	757	727	0.1452	0.218719				SC2-17	947.667	94.511	0.0997302	946	1043	854	0.837049	0.873762				SC2-17	177233	15715.1	0.0886693	159454	189269	182975	0.631382	0.835889
		SC2-18	210646	19050.2	0.0904367	188915	218559	224465	1.45909e-08	4.03795e-08				SC2-18	689.667	28.9194	0.0419325	684	664	721	0.0478165	0.0948361				SC2-18	868.667	110.821	0.127576	956	906	744	0.501665	0.585276				SC2-18	183699	23376.8	0.127256	170563	210689	169845	0.850088	0.924807
		SC2-19	219974	20517.4	0.0932722	217448	200836	241637	1.80509e-08	4.77345e-08				SC2-19	10481	2285.48	0.21806	9404	13106	8933	6.51072e-08	4.07777e-07				SC2-19	1182.33	125.962	0.106536	1260	1250	1037	0.0254664	0.0721547				SC2-19	180978	12898.8	0.0712727	169310	194829	178795	0.942609	0.955941
		SC2-20	220241	38326.2	0.174019	194191	202283	264249	1.3285e-06	1.71838e-06				SC2-20	709.667	8.0829	0.0113897	711	701	717	0.0749382	0.133099				SC2-20	929	91.3072	0.0982854	1000	826	961	0.992272	0.992272				SC2-20	183827	25399.1	0.138168	160003	210552	180926	0.849812	0.924807
		SC2-21	167601	26774.5	0.159751	175250	137834	189718	7.49171e-07	1.06133e-06				SC2-21	974	213.914	0.219624	1011	1167	744	0.223853	0.304284				SC2-21	192671	14431.4	0.0749015	178494	192176	207344	3.91499e-09	4.00386e-08				SC2-21	179490	9266.67	0.0516278	171465	189632	177373	0.780849	0.902146
		SC2-22	274196	42287.5	0.154223	266220	236465	319904	5.77811e-07	8.59494e-07				SC2-22	1211.67	232.027	0.191494	1424	1247	964	0.00446636	0.0147638				SC2-22	10741.7	1607.07	0.149611	10618	12407	9200	8.93145e-07	5.90468e-06				SC2-22	198341	15667	0.0789902	205322	180397	209304	0.0933941	0.584942
		SC2-23	20046.7	4219.91	0.210504	19768	24399	15973	6.99443e-06	8.00324e-06				SC2-23	796.333	68.8864	0.0865045	717	841	831	0.47975	0.548944				SC2-23	1418	108.222	0.0763202	1530	1410	1314	0.000747736	0.00342233				SC2-23	190770	9845.2	0.0516078	193551	179833	198925	0.248579	0.753291
		SC2-24	257693	11711.3	0.0454468	261419	244572	267088	1.19616e-10	9.48957e-10				SC2-24	1149.67	793.32	0.690043	644	2064	741	0.253383	0.335028				SC2-24	1280	362.062	0.282861	960	1673	1207	0.0600496	0.131054				SC2-24	195966	6029.15	0.0307663	193818	202775	191305	0.068477	0.509297
		SC2-25	294955	11769	0.039901	294950	283188	306726	4.7982e-11	4.75821e-10				SC2-25	1.02631e+06	31521.8	0.0307137	1000258	1017317	1061348	1.02499e-16	3.04934e-15				SC2-25	1080146	21422.5	0.019833	1058084	1081488	1100866	3.53078e-13	1.05041e-11				SC2-25	96523.7	5568.1	0.0576864	102211	96277	91083	4.07305e-06	0.000242346
		SC2-26	43737.3	4123.11	0.0942698	43358	39817	48037	2.27682e-08	5.67859e-08				SC2-26	1090.67	164.446	0.150775	1111	917	1244	0.0191316	0.0464625				SC2-26	1599.67	355.148	0.222014	1896	1206	1697	0.00335887	0.0128937				SC2-26	187152	2308.72	0.012336	188406	188563	184488	0.408719	0.772025
		SC2-27	19671.7	2687.37	0.136611	21717	20670	16628	3.7803e-07	6.07913e-07				SC2-27	564	60.6548	0.107544	597	601	494	0.00286463	0.00973975				SC2-27	1593.67	1102.44	0.691766	2847	1160	774	0.160962	0.2752				SC2-27	186515	1220.68	0.00654467	187635	186697	185214	0.458889	0.791418
		SC2-28	288410	10392.9	0.0360353	296851	276802	291577	2.3556e-11	3.50395e-10				SC2-28	1234	106.438	0.0862543	1317	1271	1114	0.000583674	0.00239508				SC2-28	805635	31563.7	0.0391786	824794	769205	822907	4.13783e-11	7.0343e-10				SC2-28	112886	2805.18	0.0248497	109859	115398	113401	1.31197e-05	0.000520414
		SC2-29	265235	33393.4	0.125901	301025	234913	259768	1.43216e-07	2.54368e-07				SC2-29	830.667	84.216	0.101384	794	927	771	0.79766	0.845412				SC2-29	1304.67	183.309	0.140503	1410	1093	1411	0.0080986	0.0260468				SC2-29	178838	14317.6	0.0800594	180770	192091	163652	0.751423	0.902146
		SC2-30	299031	33728.1	0.112791	298963	265337	332793	6.67477e-08	1.3935e-07				SC2-30	1860	185.453	0.0997062	1661	1891	2028	5.3963e-07	2.91891e-06				SC2-30	1109	200.905	0.181159	920	1320	1087	0.138252	0.253108				SC2-30	181528	1373.89	0.00756847	182826	180089	181668	0.994612	0.994612
		SC2-31	309784	8958.76	0.0289194	304715	304509	320128	5.05072e-12	1.00173e-10				SC2-31	909267	13043	0.0143445	894207	916699	916896	5.08882e-20	6.05569e-18				SC2-31	1.03988e+06	19386.3	0.0186428	1055961	1018353	1045325	2.29049e-13	9.0856e-12				SC2-31	125468	15599.7	0.124332	116462	143481	116461	0.000331909	0.00658286
		SC2-32	2276	370.652	0.162852	2690	2163	1975	0.000230889	0.00023892				SC2-32	997.333	229.94	0.230555	1211	754	1027	0.166929	0.248306				SC2-32	1289	153.366	0.11898	1360	1113	1394	0.00695864	0.0230022				SC2-32	184029	4549.82	0.0247234	180335	189111	182640	0.717537	0.880278
		SC2-33	10998.7	4378.51	0.398095	10073	7157	15766	0.00057424	0.000579107				SC2-33	728.333	69.6156	0.0955821	804	667	714	0.128875	0.196617				SC2-33	1556.67	1023.4	0.657428	2737	1016	917	0.155748	0.2752				SC2-33	185912	7272.9	0.0391202	186745	192732	178258	0.547367	0.824515
		SC2-34	34752.3	4397.67	0.126543	29676	37403	37178	1.83161e-07	3.06989e-07				SC2-34	691	111.355	0.161151	711	791	571	0.0687423	0.124061				SC2-34	1036.33	194.706	0.187879	1026	1236	847	0.346133	0.457664				SC2-34	188499	13172.6	0.0698818	178130	203321	184046	0.416486	0.774057
		SC2-35	319746	20340.4	0.0636143	311994	304422	342823	1.24298e-09	5.48151e-09				SC2-35	1874	515.111	0.274872	1921	1337	2364	0.000123166	0.000586271				SC2-35	680582	111932	0.164465	627432	605127	809186	8.79898e-07	5.90468e-06				SC2-35	157623	17371.4	0.110208	144937	177422	150510	0.0337275	0.334464
		SC2-36	40542.3	3961.17	0.0977045	36405	44300	40922	2.96467e-08	7.0559e-08				SC2-36	671.667	138.659	0.20644	814	664	537	0.0541747	0.104696				SC2-36	1365.67	474.104	0.347159	1910	1043	1144	0.0599654	0.131054				SC2-36	186885	20717.4	0.110857	176458	210744	173452	0.6132	0.835889
		SC2-37	81068.7	4725.71	0.0582926	76418	80922	85866	7.33305e-10	3.63597e-09				SC2-37	675	54.3415	0.0805059	664	734	627	0.0363193	0.0758245				SC2-37	1131	149.171	0.131893	1303	1053	1037	0.0702024	0.145628				SC2-37	178835	6916.67	0.0386763	176536	186608	173360	0.699818	0.867483
		SC2-38	335570	53364.6	0.159027	275016	355961	375732	7.09119e-07	1.01669e-06				SC2-38	6720.67	498.725	0.0742076	6761	7198	6203	7.16876e-12	7.10902e-11				SC2-38	920	152.148	0.165378	1093	860	807	0.920398	0.936131				SC2-38	123279	95499.6	0.77466	173713	13136	182989	0.155642	0.726438
		SC2-39	157725	14121	0.0895293	159855	142660	170660	1.37842e-08	3.91437e-08				SC2-39	761.667	105.571	0.138606	837	641	807	0.278518	0.356383				SC2-39	955.667	171.643	0.179606	1153	873	841	0.802734	0.845357				SC2-39	190773	26121.3	0.136923	173112	220779	178429	0.457644	0.791418
		SC2-40	205978	26116.8	0.126794	195154	187014	235767	1.51698e-07	2.64426e-07				SC2-40	838.333	141.797	0.169141	997	794	724	0.886144	0.906147				SC2-40	1666	795.727	0.477627	2497	1590	911	0.049314	0.115066				SC2-40	176096	15452.2	0.0877485	158959	188967	180362	0.543821	0.824515
		SC2-41	440469	7703.76	0.0174899	441257	432402	447749	1.4867e-13	8.84586e-12				SC2-41	229534	14481.1	0.063089	242640	231975	213988	1.39474e-13	1.84416e-12				SC2-41	1174031	55523.3	0.0472929	1180701	1115474	1225918	1.53782e-10	2.28751e-09				SC2-41	168691	23874.9	0.14153	152306	196084	157683	0.279925	0.753291
		SC2-42	234907	30153	0.128361	217826	217173	269723	1.6432e-07	2.79343e-07				SC2-42	781.667	95.0596	0.121611	817	674	854	0.388293	0.471499				SC2-42	1772.33	1028.72	0.580435	2930	963	1424	0.0709782	0.145628				SC2-42	197154	33186.8	0.16833	184585	172087	234789	0.303504	0.753291
		SC2-43	334997	12414.6	0.0370588	349320	328346	327325	2.85265e-11	3.77183e-10				SC2-43	1745.33	1173.08	0.672121	501	2831	1904	0.0310271	0.0671315				SC2-43	1092.33	414.722	0.379666	883	1570	824	0.381423	0.477782				SC2-43	161737	31147.8	0.192583	158625	132262	194324	0.180874	0.726438
		SC2-44	121403	4237.6	0.0349052	122914	116617	124678	1.97493e-11	3.35738e-10				SC2-44	632043	54115.6	0.0856201	692084	617016	587029	2.84459e-12	3.07733e-11				SC2-44	906292	48755.1	0.0537962	900643	860608	957626	3.78815e-10	5.00878e-09				SC2-44	151819	26712.9	0.175952	126672	148924	179862	0.0409285	0.347893
		SC2-45	201061	23782.5	0.118285	183359	191730	228094	9.39796e-08	1.77517e-07				SC2-45	860107	105733	0.122931	738077	924457	917786	1.02242e-10	9.35909e-10				SC2-45	790204	60421.9	0.0764637	789519	730128	850966	4.4037e-09	4.03108e-08				SC2-45	158369	5314.93	0.0335604	153853	164226	157028	0.00981157	0.116758
		SC2-46	323640	16744.9	0.0517393	337923	305212	327786	2.93856e-10	1.94271e-09				SC2-46	3386.33	1102.73	0.325641	2835	4656	2668	1.96939e-05	9.98712e-05				SC2-46	497403	37535.7	0.0754633	460498	535539	496171	4.03751e-09	4.00386e-08				SC2-46	182179	6692.55	0.0367362	186094	174451	185991	0.931191	0.955274
		SC2-47	146562	7674.94	0.0523665	155174	140445	144067	3.30196e-10	2.06807e-09				SC2-47	822.667	82.5005	0.100284	764	917	787	0.71863	0.791824				SC2-47	1137.67	243.644	0.214161	1086	1403	924	0.124479	0.231454				SC2-47	185873	5141.99	0.0276641	185756	180790	191072	0.534477	0.824515
		SC2-48	15090.3	2545.52	0.168686	18003	13292	13976	1.82572e-06	2.28696e-06				SC2-48	735.333	180.987	0.246129	641	944	621	0.225017	0.304284				SC2-48	855.667	95.191	0.111248	873	753	941	0.404724	0.496516				SC2-48	188827	4537.65	0.0240307	193972	187115	185395	0.302564	0.753291
		SC2-49	175435	5047.94	0.0287738	177198	169742	179365	4.99673e-12	1.00173e-10				SC2-49	664	35.3412	0.0532247	677	691	624	0.026266	0.0578825				SC2-49	2340.33	448.385	0.19159	2813	2287	1921	0.000126053	0.000714299				SC2-49	190949	7869.86	0.0412144	199461	189450	183937	0.219763	0.726438
		SC2-50	123070	11849.4	0.0962815	109401	130430	129379	2.31806e-08	5.67859e-08				SC2-50	641.667	84.949	0.132388	614	737	574	0.0195579	0.0465477				SC2-50	876.667	133.751	0.152568	1030	816	784	0.576892	0.653811				SC2-50	185801	8560.06	0.0460712	188614	176188	192600	0.5688	0.830506
		SC2-51	41795.3	3949.7	0.094501	43465	44636	37285	2.33824e-08	5.67859e-08				SC2-51	989.333	217.339	0.219682	747	1054	1167	0.178451	0.259263				SC2-51	1040	189.523	0.182234	890	1253	977	0.32503	0.434591				SC2-51	178360	3383.46	0.0189698	175299	177788	181993	0.632185	0.835889
		SC2-52	20809.3	1624.2	0.0780515	22623	20316	19489	7.97889e-09	2.54031e-08				SC2-52	565	33.0454	0.0584875	567	531	597	0.00254429	0.00917487				SC2-52	905.667	109.226	0.120603	786	1000	931	0.786992	0.845357				SC2-52	188389	3345.8	0.01776	185762	192156	187250	0.323291	0.753291
		SC2-53	127934	19886.9	0.155446	123172	110861	149770	6.30675e-07	9.15248e-07				SC2-53	725	29.8664	0.041195	691	737	747	0.10923	0.172618				SC2-53	1107.67	247.807	0.22372	1026	1386	911	0.182921	0.294156				SC2-53	184633	7185.15	0.0389159	176700	190704	186494	0.668575	0.854495
		SC2-54	25497.7	3926.37	0.153989	25272	29532	21689	7.70569e-07	1.0788e-06				SC2-54	749.667	178.733	0.238416	587	941	721	0.281906	0.356881				SC2-54	1411	697.89	0.494607	2170	1266	797	0.122932	0.231454				SC2-54	188271	10923.5	0.0580199	179860	200617	184337	0.402841	0.772025
		SC2-55	259090	47164.3	0.182038	204730	289132	283409	1.79552e-06	2.27306e-06				SC2-55	1317.33	187.836	0.142588	1271	1157	1524	0.000417636	0.00177495				SC2-55	6808	3210.44	0.471569	4978	4931	10515	0.00188882	0.00802747				SC2-55	182806	4359.79	0.0238493	179152	187632	181634	0.854864	0.924807
		SC2-56	112097	32546	0.290339	79344	112514	144432	4.20812e-05	4.55243e-05				SC2-56	3217	1028.38	0.319669	3168	4269	2214	2.01421e-05	9.98712e-05				SC2-56	1586.67	1115.43	0.703002	2873	1000	887	0.169004	0.277012				SC2-56	187884	12594.1	0.0670312	180041	202411	181200	0.449921	0.791418
		SC2-57	233859	16245.9	0.0694685	224370	224590	252618	2.31825e-09	8.62101e-09				SC2-57	758.333	198.283	0.261473	987	634	654	0.341487	0.418937				SC2-57	1203.33	361.565	0.30047	1576	1180	854	0.123294	0.231454				SC2-57	173023	7701.69	0.0445125	178195	164172	176703	0.25728	0.753291
		SC2-58	179640	3679.67	0.0204836	183858	177086	177977	4.65769e-13	1.84755e-11				SC2-58	676.333	73.3848	0.108504	761	637	631	0.0406549	0.0834125				SC2-58	1138	284.954	0.250399	1463	1020	931	0.157547	0.2752				SC2-58	183582	5165.18	0.0281355	178188	184075	188483	0.769099	0.902146
		SC2-59	122949	17786.1	0.144662	117854	108267	142727	3.86127e-07	6.12654e-07				SC2-59	12203.7	441.109	0.0361456	12215	11757	12639	3.79057e-15	7.51797e-14				SC2-59	859	130.184	0.151554	993	733	851	0.457726	0.544694				SC2-59	189199	13867.3	0.0732951	178937	204975	183684	0.382621	0.771728
		SC2-60	252114	10448.3	0.0414427	247347	244900	264096	6.28524e-11	5.75341e-10				SC2-60	790.667	23.5018	0.029724	767	791	814	0.420375	0.500247				SC2-60	2078	325.461	0.156622	2413	1763	2058	9.45419e-05	0.000562524				SC2-60	165678	44309.1	0.267442	114931	196697	185405	0.403793	0.772025
		SC2-61	289225	44883.5	0.155186	240075	328039	299560	6.02062e-07	8.84511e-07				SC2-61	876.333	227.939	0.260106	794	701	1134	0.797278	0.845412				SC2-61	908	91.2798	0.100528	1010	880	834	0.80015	0.845357				SC2-61	187370	19838.3	0.105878	168012	207656	186442	0.572212	0.830506
		SC2-62	42348.3	14146.2	0.334043	26078	49230	51737	0.000115856	0.000123097				SC2-62	33464	8035.28	0.240117	38034	38172	24186	8.88247e-08	5.28507e-07				SC2-62	1072.33	267.272	0.249243	783	1310	1124	0.295781	0.404574				SC2-62	197785	14475.1	0.0731864	182525	211321	199508	0.0928931	0.584942
		SC2-63	275293	31258.1	0.113545	246101	271505	308272	7.00597e-08	1.43184e-07				SC2-63	1124	147.034	0.130813	1234	1181	957	0.00821481	0.0232753				SC2-63	1036.33	139.644	0.134748	976	1196	937	0.285647	0.400068				SC2-63	185021	2370.25	0.0128108	182388	186985	185689	0.604135	0.835889
		SC2-64	313242	27818	0.0888069	318332	283230	338163	1.26957e-08	3.77697e-08				SC2-64	7574.67	1434.56	0.189389	7511	6173	9040	2.53343e-08	1.7734e-07				SC2-64	875.667	81.6476	0.0932405	960	870	797	0.527977	0.609993				SC2-64	199921	5065.85	0.0253393	195052	199547	205163	0.0268924	0.290926
		SC2-65	34843	12851.8	0.368849	36187	21372	46970	0.000224197	0.000234031				SC2-65	718.333	60.0444	0.0835885	777	721	657	0.100529	0.166842				SC2-65	879.667	118.196	0.134365	1016	806	817	0.585384	0.657176				SC2-65	202541	19297.8	0.0952785	193205	189686	224731	0.0659306	0.509297
		SC2-66	164510	18162.5	0.110404	161018	148347	184165	5.88566e-08	1.2507e-07				SC2-66	831.667	62.6605	0.0753432	794	904	797	0.802786	0.845412				SC2-66	1049	120.403	0.114779	1116	910	1121	0.218574	0.330887				SC2-66	192692	23445.2	0.121672	193105	169043	215928	0.340238	0.753291
		SC2-67	126130	25098.1	0.198985	134622	97888	145881	3.39025e-06	4.07515e-06				SC2-67	988.667	66.3802	0.0671412	1041	1011	914	0.0894645	0.15209				SC2-67	1444.33	450.317	0.311782	1963	1153	1217	0.027972	0.0756516				SC2-67	197905	4544.19	0.0229615	197009	202830	193875	0.0407139	0.347893
		SC2-68	241036	14906.1	0.0618418	257171	227778	238160	1.0294e-09	4.89996e-09				SC2-68	7451.33	290.775	0.0390233	7515	7134	7705	4.77115e-14	7.09709e-13				SC2-68	1532.33	765.196	0.499366	2413	1030	1154	0.0836681	0.168754				SC2-68	190376	8963.91	0.0470853	188457	200144	182527	0.257654	0.753291
		SC2-69	91815	11429.2	0.124481	80696	91218	103531	1.40367e-07	2.53086e-07				SC2-69	963	415.273	0.431229	691	1441	757	0.448305	0.523022				SC2-69	1062.33	228.264	0.21487	1263	1110	814	0.285763	0.400068				SC2-69	183671	8529.11	0.0464369	193188	176718	181107	0.775109	0.902146
		SC2-70	151728	3497.93	0.0230539	147894	154745	152546	1.0754e-12	3.19932e-11				SC2-70	1316.33	372.634	0.283085	1044	1741	1164	0.00538777	0.0166836				SC2-70	986.667	27.6827	0.0280568	983	1016	961	0.480285	0.56588				SC2-70	185396	5091.89	0.027465	181598	183408	191182	0.579261	0.830506
		SC2-71	88429.3	7525.78	0.085105	80281	89888	95119	1.01099e-08	3.0848e-08				SC2-71	599.667	89.9185	0.149947	501	621	677	0.0078415	0.0227595				SC2-71	1569	211.346	0.134701	1326	1710	1671	0.000653882	0.00311248				SC2-71	182976	2856.95	0.0156138	186221	180838	181870	0.832114	0.924807
		SC2-72	40538.7	9023.99	0.222602	44243	30252	47121	8.24027e-06	9.25087e-06				SC2-72	613	73.4302	0.119788	561	697	581	0.00942166	0.0254813				SC2-72	1124.33	394.619	0.350981	1580	896	897	0.282784	0.400068				SC2-72	183211	3548.57	0.0193688	186509	179456	183667	0.80621	0.916476
		SC2-73	103739	1304.09	0.0125708	105200	103326	102692	1.72132e-14	2.04837e-12				SC2-73	834	269.238	0.322827	857	1091	554	0.880945	0.906147				SC2-73	1061	309.259	0.291479	1316	1150	717	0.3773	0.477645				SC2-73	180342	12598.7	0.0698601	185536	165977	189514	0.880562	0.935598
		SC2-74	33678	3924.04	0.116516	36224	35651	29159	1.04614e-07	1.94517e-07				SC2-74	900.667	531.162	0.589743	594	1514	594	0.778095	0.841757				SC2-74	1247.67	502.148	0.402469	1063	1816	864	0.163669	0.2752				SC2-74	169633	28022.8	0.165196	193321	138699	176880	0.36477	0.753291
		SC2-75	359909	20511.1	0.0569896	373866	336359	369501	5.75452e-10	3.11071e-09				SC2-75	1.05647e+06	17354.1	0.0164265	1055051	1039870	1074491	1.96885e-19	1.17146e-17				SC2-75	1.15478e+06	114852	0.099458	1217292	1022228	1224809	2.73238e-08	2.32252e-07				SC2-75	66549	34932.2	0.52491	92969	26943	79735	0.00010162	0.00241857
		SC2-76	21657.7	3344.36	0.154419	21954	24844	18175	8.35351e-07	1.15008e-06				SC2-76	1139.67	68.3106	0.0599391	1184	1061	1174	0.00283745	0.00973975				SC2-76	1225.33	287.23	0.23441	1356	896	1424	0.0605713	0.131054				SC2-76	175094	5870.17	0.0335258	168562	179928	176792	0.363844	0.753291
		SC2-77	108644	7199.91	0.0662709	113266	112317	100348	1.7416e-09	6.90836e-09				SC2-77	692	101.799	0.147108	714	781	581	0.0667133	0.124045				SC2-77	1055.67	273.242	0.258834	1233	1193	741	0.358118	0.465659				SC2-77	180451	15130.8	0.08385	163834	193434	184084	0.898793	0.938214
		SC2-78	21977.3	7345.49	0.33423	14548	22148	29236	0.000137554	0.000144858				SC2-78	454476	65389.6	0.143879	399469	437185	526773	4.86462e-10	3.85926e-09				SC2-78	149480	55982.1	0.374513	93941	148603	205895	0.000207738	0.00107482				SC2-78	135332	26886.5	0.19867	108282	135663	162052	0.00614064	0.0811929
		SC2-79	273677	15151.4	0.0553625	270608	260295	290128	4.73597e-10	2.8179e-09				SC2-79	1022	172.346	0.168636	921	1221	924	0.07828	0.13699				SC2-79	845.667	55.7704	0.0659484	816	910	811	0.318671	0.43093				SC2-79	186900	5723.33	0.0306224	180517	191574	188610	0.449458	0.791418
		SC2-80	45119.7	8625.09	0.19116	53686	45236	36437	2.89886e-06	3.55633e-06				SC2-80	1756.33	645.435	0.36749	2371	1814	1084	0.00129794	0.0049824				SC2-80	2528	1099.38	0.434883	1266	3040	3278	0.00685529	0.0230022				SC2-80	171842	7172.9	0.0417413	163561	175829	176135	0.19845	0.726438
		SC2-81	45892	10148.9	0.221148	37410	43130	57136	7.70574e-06	8.73317e-06				SC2-81	598.667	30.4357	0.0508392	611	564	621	0.00546772	0.0166836				SC2-81	1007.67	122.712	0.121779	1076	866	1081	0.408953	0.496585				SC2-81	176849	22365.3	0.126466	177070	154374	199103	0.667547	0.854495
		SC2-82	304360	27969.2	0.0918952	292197	284531	336351	1.6112e-08	4.35757e-08				SC2-82	5062.33	491.246	0.0970394	4629	5596	4962	1.69826e-10	1.44353e-09				SC2-82	783	85.0706	0.108647	866	696	787	0.116766	0.231454				SC2-82	196341	34218.4	0.174281	164827	191457	232739	0.338632	0.753291
		SC2-83	40293.7	1841.88	0.0457113	41470	38171	41240	1.5515e-10	1.15393e-09				SC2-83	659.667	40.4516	0.0613213	614	691	674	0.0240386	0.0554568				SC2-83	1047	158.104	0.151007	910	1220	1011	0.263166	0.381912				SC2-83	188666	18622	0.0987035	167179	200130	198688	0.476871	0.81068
		SC2-84	158912	10557.8	0.0664377	148579	169681	158476	1.72808e-09	6.90836e-09				SC2-84	780.667	125.508	0.160771	817	884	641	0.40396	0.485568				SC2-84	1099	207.502	0.18881	1306	1100	891	0.164195	0.2752				SC2-84	190726	5277.4	0.02767	184855	192249	195075	0.20795	0.726438
		SC2-85	54122.3	8021.83	0.148217	48431	63297	50639	4.96666e-07	7.48142e-07				SC2-85	615	151.433	0.246233	777	591	477	0.0186625	0.0462675				SC2-85	1335.67	853.516	0.639019	2320	886	801	0.260229	0.381912				SC2-85	221681	15892	0.0716884	239338	208525	217180	0.00245094	0.0364577
		SC2-86	113687	33833.7	0.297604	78157	117383	145521	4.93618e-05	5.29194e-05				SC2-86	745	85.6329	0.114944	757	654	824	0.19143	0.268002				SC2-86	1094.33	225.349	0.205924	1033	906	1344	0.191665	0.301676				SC2-86	187481	13064.3	0.0696834	197925	172832	191686	0.484	0.811212
		SC2-87	24837.3	10053.4	0.404769	36338	17719	20455	0.000431652	0.000442815				SC2-87	741	205.183	0.2769	941	751	531	0.269223	0.349493				SC2-87	1231	203.767	0.16553	1196	1450	1047	0.0268286	0.0742466				SC2-87	191469	32628.5	0.170412	202110	154848	217448	0.49783	0.819531
		SC2-88	27954.7	7381.55	0.264054	24339	23078	36447	2.79305e-05	3.0493e-05				SC2-88	607.333	102.144	0.168184	564	724	534	0.0102519	0.0271105				SC2-88	817.667	49.6521	0.0607242	803	873	777	0.192667	0.301676				SC2-88	187065	25807.6	0.137961	189789	160003	211402	0.650446	0.850583
		SC2-89	55094	2749.1	0.0498984	57275	56001	52006	2.63593e-10	1.84515e-09				SC2-89	908.667	406.788	0.447676	1324	891	511	0.687189	0.764257				SC2-89	37232.7	8084.87	0.217144	46525	31809	33364	6.81571e-06	4.26879e-05				SC2-89	178629	6527.87	0.0365442	171919	184958	179011	0.676343	0.854495
		SC2-90	328136	49321.3	0.150307	344263	272770	367375	4.82067e-07	7.35461e-07				SC2-90	961.667	213.931	0.222458	814	1207	864	0.270196	0.349493				SC2-90	1472.33	1045.9	0.710372	2680	860	877	0.219665	0.330887				SC2-90	179060	20524.5	0.114623	188710	155489	192981	0.808655	0.916476
		SC2-91	217817	9832.73	0.0451422	224511	222412	206528	1.14842e-10	9.48957e-10				SC2-91	710.667	73.3644	0.103233	741	627	764	0.088574	0.15209				SC2-91	859	83.4326	0.0971276	900	763	914	0.415434	0.49936				SC2-91	199045	15881	0.079786	188611	217322	191203	0.0844149	0.584942
		SC2-92	47281	5304.39	0.112189	52185	41651	48007	7.47074e-08	1.46309e-07				SC2-92	662.667	31.88	0.0481086	697	657	634	0.0252087	0.0566006				SC2-92	1218	65.643	0.0538941	1293	1190	1171	0.00845247	0.0264696				SC2-92	183055	4143.81	0.022637	178465	184178	186521	0.825614	0.924807
		SC2-93	3019.67	450.167	0.149078	3290	2500	3269	2.34087e-05	2.57929e-05				SC2-93	863	200.132	0.231903	694	1084	811	0.894819	0.906147				SC2-93	1278.67	569.275	0.44521	1936	953	947	0.169932	0.277012				SC2-93	191086	7724.75	0.0404254	183326	198775	191158	0.212443	0.726438
		SC2-94	162906	29067.1	0.178429	160479	135128	193110	1.59545e-06	2.04149e-06				SC2-94	758.333	64.6942	0.085311	707	737	831	0.237882	0.318067				SC2-94	1219.67	387.402	0.317629	996	996	1667	0.121944	0.231454				SC2-94	190121	9359.11	0.0492272	182525	200576	187261	0.27486	0.753291
		SC2-95	136019	29999.9	0.220557	101560	156319	150178	6.74862e-06	7.79695e-06				SC2-95	660.667	35.1188	0.0531567	694	624	664	0.0242332	0.0554568				SC2-95	924.333	193.973	0.209851	1143	773	857	0.959786	0.96792				SC2-95	189442	7653.51	0.0404002	180968	195851	191508	0.293073	0.753291
		SC2-96	122288	24603.3	0.201191	150431	104855	111578	3.65961e-06	4.35494e-06				SC2-96	1221.67	170.251	0.139359	1057	1397	1211	0.00165893	0.00616914				SC2-96	3243	1277.06	0.393791	4714	2597	2418	0.00212093	0.00870313				SC2-96	180925	2912.89	0.0161	181882	177654	183239	0.922165	0.954241
		SC2-97	144495	9566.17	0.0662043	143769	135312	154403	1.69533e-09	6.90836e-09				SC2-97	840.667	80.575	0.0958466	864	907	751	0.898532	0.906147				SC2-97	1202.33	86.4947	0.071939	1213	1283	1111	0.0129176	0.0374927				SC2-97	152231	48520.5	0.31873	173494	96709	186490	0.173956	0.726438
		SC2-98	162226	9264.96	0.0571114	157499	156278	172901	6.01229e-10	3.11071e-09				SC2-98	886	138.791	0.156649	764	1037	857	0.673777	0.75641				SC2-98	1232	16.3707	0.0132879	1236	1246	1214	0.00527147	0.0190093				SC2-98	166587	18456.8	0.110794	168548	147228	183985	0.15469	0.726438
		SC2-99	312597	25525.2	0.0816552	323611	283414	330766	7.08116e-09	2.40759e-08				SC2-99	6360.33	1175.89	0.184879	6711	7321	5049	2.70516e-08	1.78841e-07				SC2-99	973.333	153.871	0.158087	826	1133	961	0.661951	0.736189				SC2-99	206073	38734.1	0.187963	176591	249942	191686	0.168027	0.726438
		SC2-100	46918.3	5223.88	0.11134	52007	47179	41569	7.09906e-08	1.43184e-07				SC2-100	531.667	25.0067	0.0470345	507	531	557	0.00118226	0.00468963				SC2-100	819.667	56.3057	0.0686934	836	866	757	0.203073	0.313841				SC2-100	191112	16152.4	0.0845182	175641	207869	189826	0.312507	0.753291
		SC2-101	47297	6320.83	0.133641	53676	47179	41036	2.49536e-07	4.06778e-07				SC2-101	619.333	32.1921	0.0519787	584	647	627	0.00894433	0.0247529				SC2-101	1090	256.585	0.235399	1166	1300	804	0.23378	0.347748				SC2-101	188414	6531.49	0.0346657	192132	180872	192237	0.345038	0.753291
		SC2-102	18526.7	4397.9	0.237382	20924	21205	13451	1.60986e-05	1.7904e-05				SC2-102	1343	1152.76	0.858346	2674	691	664	0.190696	0.268002				SC2-102	1076.33	274.518	0.25505	1376	1016	837	0.291175	0.402905				SC2-102	134380	115013	0.855884	182706	3088	217345	0.318273	0.753291
		SC2-103	19337.3	2967.04	0.153436	22686	18290	17036	8.40815e-07	1.15008e-06				SC2-103	634	89.7162	0.141508	731	617	554	0.0169539	0.0429259				SC2-103	899.667	223.339	0.248246	796	1156	747	0.797656	0.845357				SC2-103	190504	17998.4	0.0944777	178393	181933	211186	0.36715	0.753291
		SC2-104	279016	29746.7	0.106613	249579	278407	309063	4.52741e-08	9.97708e-08				SC2-104	1260.67	48.8092	0.0387169	1231	1234	1317	0.000204956	0.000903324				SC2-104	978	252.881	0.25857	1270	833	831	0.704315	0.776051				SC2-104	204084	33840.3	0.165816	187009	182183	243060	0.158257	0.726438
		SC2-105	53830	6062.09	0.112615	60734	49378	51378	7.49988e-08	1.46309e-07				SC2-105	1006.33	272.555	0.27084	1321	844	854	0.178652	0.259263				SC2-105	2122.33	644.424	0.303639	2817	2006	1544	0.00227062	0.00900679				SC2-105	186294	17456.2	0.0937027	170690	183045	205146	0.620448	0.835889
		SC2-106	178794	38037	0.212743	162065	151988	222328	5.22405e-06	6.09473e-06				SC2-106	3658.33	692.411	0.18927	3775	2915	4285	1.51291e-07	8.57315e-07				SC2-106	848.667	90.5226	0.106664	833	946	767	0.360204	0.465659				SC2-106	205047	33954.5	0.165594	213108	167787	234245	0.144496	0.726438
		SC2-107	12311.3	2217.82	0.180145	14872	11062	11000	3.26467e-06	3.96424e-06				SC2-107	726.333	6.80686	0.00937154	721	734	724	0.110243	0.172618				SC2-107	1228.67	275.284	0.224051	1546	1086	1054	0.0530531	0.12141				SC2-107	189982	15024.8	0.0790853	189679	175111	205156	0.354073	0.753291
		SC2-108	27891.7	4552.38	0.163217	26681	32927	24067	1.11249e-06	1.4548e-06				SC2-108	911.667	98.7235	0.108289	904	1014	817	0.443108	0.522077				SC2-108	1009	264.483	0.262123	870	843	1314	0.547531	0.626502				SC2-108	192374	17494.4	0.0909396	187142	178092	211887	0.275221	0.753291
		SC2-109	86376.3	7016.29	0.0812293	79300	86498	93331	7.3296e-09	2.42284e-08				SC2-109	1040.67	261.405	0.251189	1331	824	967	0.100946	0.166842				SC2-109	1330	341.589	0.256834	1676	993	1321	0.0317512	0.0794993				SC2-109	201584	26358.1	0.130755	224402	172732	207617	0.133226	0.726438
		SC2-110	337502	55342	0.163975	389058	279025	344423	8.74369e-07	1.17024e-06				SC2-110	772533	37173.4	0.0481188	804163	781848	731588	9.10453e-15	1.54777e-13				SC2-110	1006278	18374.4	0.0182597	1024088	1007359	987387	1.98121e-13	9.0856e-12				SC2-110	173075	30141.8	0.174155	195470	138804	184950	0.534651	0.824515
		SC2-111	224193	42208.1	0.188267	231770	178710	262100	2.26717e-06	2.81035e-06				SC2-111	997.333	248.902	0.249568	981	1254	757	0.182585	0.261779				SC2-111	251518	37384.7	0.148636	292398	219068	243089	4.47045e-07	3.3249e-06				SC2-111	190657	3259.9	0.0170982	187005	193273	191693	0.199336	0.726438
		SC2-112	9817	4162.92	0.424053	9469	5839	14143	0.000906834	0.000906834				SC2-112	830.333	215.716	0.259794	1077	737	677	0.83768	0.87442				SC2-112	1221.33	215.389	0.176355	1470	1093	1101	0.034156	0.0829503				SC2-112	190970	3909.96	0.0204742	187543	190138	195229	0.189165	0.726438
		SC2-113	41262.3	5117.76	0.12403	46350	41322	36115	1.53322e-07	2.64426e-07				SC2-113	688.667	28.0416	0.0407187	721	674	671	0.0466125	0.0940151				SC2-113	1677.67	878.513	0.523652	2573	1643	817	0.0640982	0.136209				SC2-113	188786	8208.99	0.043483	189673	196516	180170	0.337916	0.753291
		SC2-114	3515.67	443.235	0.126074	3871	3657	3019	4.48273e-06	5.28164e-06				SC2-114	700.333	161.658	0.23083	607	887	607	0.110185	0.172618				SC2-114	909	46.7012	0.0513764	953	860	914	0.795964	0.845357				SC2-114	187697	6623.64	0.0352889	181379	194589	187124	0.395682	0.772025
		SC2-115	25956	3680.08	0.141781	27611	28518	21739	4.35627e-07	6.73241e-07				SC2-115	627.333	52.0801	0.0830182	624	681	577	0.0116716	0.0301938				SC2-115	1104.33	472.583	0.427935	1650	836	827	0.398115	0.493496				SC2-115	177799	7445.72	0.0418772	180117	169470	183810	0.601074	0.835889
		SC2-116	334406	27851.4	0.0832863	336506	305564	361148	8.1119e-09	2.54031e-08				SC2-116	764	101.533	0.132897	767	864	661	0.287773	0.360474				SC2-116	142321	15785.7	0.110917	158713	127221	141028	6.05815e-08	4.80613e-07				SC2-116	184606	8740.71	0.0473478	181259	178034	194526	0.68216	0.854495
		SC2-117	151707	24855.2	0.163837	150656	127394	177071	8.94844e-07	1.18318e-06				SC2-117	901.667	136.475	0.151358	847	1057	801	0.544507	0.617108				SC2-117	1535.67	440.041	0.286547	1600	1940	1067	0.0128234	0.0374927				SC2-117	185296	2856.78	0.0154174	182631	184944	188312	0.577913	0.830506
		SC2-118	238449	18755.1	0.0786545	232542	223358	259446	5.50184e-09	1.92564e-08				SC2-118	414424	60282.8	0.145462	451588	446814	344870	5.42666e-10	4.03608e-09				SC2-118	747770	15382.2	0.0205707	744227	734469	764615	4.57243e-13	1.08824e-11				SC2-118	180218	20547.6	0.114015	182758	158519	199378	0.896087	0.938214
		SC2-119	210837	22071.9	0.104687	198490	197701	236319	4.02802e-08	9.21798e-08				SC2-119	844	136.231	0.161412	914	687	931	0.938622	0.938622				SC2-119	1504.33	328.037	0.218061	1226	1866	1421	0.00548074	0.0191826				SC2-119	183119	15698.7	0.0857296	170044	178783	200530	0.863074	0.925277
		Control - No DNA	1141.44	143.272	0.125518	1230	1193	1168	1	1				Control - No DNA	850.444	118.722	0.139601	1091	881	777	1	1				Control - No DNA	1066.89	296.145	0.277578	1063	906	1091	1	1				Control - No DNA	121503	90486.8	0.744729	174133	194250	185292	0.133862	0.502886
		Control - No DNA	1141.44	143.272	0.125518	976	1340	1002	1	1				Control - No DNA	850.444	118.722	0.139601	954	751	791	1	1				Control - No DNA	1066.89	296.145	0.277578	796	926	797	1	1				Control - No DNA	121503	90486.8	0.744729	177251	167114	191391	0.133862	0.502886
		Control - No DNA	1141.44	143.272	0.125518	1090	1316	958	1	1				Control - No DNA	850.444	118.722	0.139601	891	814	704	1	1				Control - No DNA	1066.89	296.145	0.277578	946	1696	1381	1	1				Control - No DNA	1452.56	376.225	0.259009	1114	1667	1086	1.67723e-16	2.33135e-14
		Control - Beads Only	1214.78	144.829	0.119223	1253	1243	955	0.296193	0.29834				Control - Beads Only	829.444	58.9239	0.0710402	891	787	757	0.640979	0.730296				Control - Beads Only	936.667	153.443	0.163818	1273	976	894	0.258632	0.499834				Control - Beads Only	1452.56	376.225	0.259009	1988	1531	1053	1.67723e-16	2.33135e-14
		Control - Beads Only	1214.78	144.829	0.119223	1476	1100	1309	0.296193	0.29834				Control - Beads Only	829.444	58.9239	0.0710402	894	917	804	0.640979	0.730296				Control - Beads Only	936.667	153.443	0.163818	1036	940	804	0.258632	0.499834				Control - Beads Only	1452.56	376.225	0.259009	1764	1814	1056	1.67723e-16	2.33135e-14
		Control - Beads Only	1214.78	144.829	0.119223	1146	1263	1188	0.296193	0.29834				Control - Beads Only	829.444	58.9239	0.0710402	847	787	781	0.640979	0.730296				Control - Beads Only	936.667	153.443	0.163818	920	833	754	0.258632	0.499834
																																					262	Control - Beads Only	121503	90486.8	0.744729	1187	1874	1036	0.133862	0.502886
																																					Removed as outlier due to liquid handling error

## Sheet: S Fig12
		log10(Replicate 1)	log10(Replicate 2)	log10(Replicate 3)
	SC2-2	5.02004	4.98951	5.01765
	SC2-3	5.60811	5.58188	5.61325
	SC2-9	5.41037	5.34646	5.43724
	SC2-25	5.46975	5.45207	5.48675
	SC2-28	5.47254	5.44217	5.46475
	SC2-31	5.48389	5.4836	5.50532
	SC2-75	5.57272	5.5268	5.56762
